# Supplementary material for: Plasma TNFSF10 levels associated with acamprosate treatment response in patients with alcohol use disorder
Source: Front Pharmacol. 2022 Sep 1;13:986238. doi: 10.3389/fphar.2022.986238 (PMC9475292; doi:10.3389/fphar.2022.986238)
Supplement: Supplementary file 3 [file DataSheet2.xlsx]

## Sheet: supptable1
Supplementary Table 1. Olink Proteomics inflammatory panel and missing data frequency.
Assay	Missing Data frequency
IL8	0
VEGFA	0
CD8A	0
CDCP1	0
CD244	0
OPG	0
LAP TGF-beta-1	0
uPA	0
MCP-1	0
CXCL11	0
TNFSF10	0
CXCL9	0
CST5	0
OSM	0
CXCL1	0
CCL4	0
CD6	0
SCF	0
IL18	0
TGF-alpha	0
MCP-4	0
CCL11	0
TNFSF14	0
MMP-1	0
LIF-R	0
CCL19	0
IL-10RB	0
IL-18R1	0
PD-L1	0
CXCL5	0
TRANCE	0
HGF	0
IL-12B	0
MMP-10	0
IL10	0
TNF	0
CCL23	0
CD5	0
CCL3	0
Flt3L	0
CXCL6	0
CXCL10	0
4E-BP1	0
CCL28	0
DNER	0
EN-RAGE	0
CD40	0
IFN-gamma	0
FGF-19	0
MCP-2	0
CASP-8	0
CCL25	0
CX3CL1	0
TNFRSF9	0
TWEAK	0
CCL20	0
STAMBP	0
ADA	0
TNFB	0
CSF-1	0
FGF-21	0.01
IL7	0.01
IL-17C	0.02
NT-3	0.02
IL-15RA	0.03
AXIN1	0.03
SIRT2	0.04
SLAMF1	0.04
IL6	0.24
ST1A1	0.24
IL-17A	0.34
IL-10RA	0.41
GDNF	0.47
MCP-3	0.49
IL-20RA	0.67
FGF-23	0.7
IL-22 RA1	0.74
FGF-5	0.8
TSLP	0.84
IL5	0.86
IL13	0.88
ARTN	0.9
IL4	0.92
NRTN	0.93
IL-24	0.93
IL-2RB	0.96
LIF	0.96
IL-20	0.98
IL-1 alpha	0.99
Beta-NGF	1
IL2	1
IL33	1

## Sheet: supptable2
Supplementary Table 2. Plasma concentrations of inflammatory markers in relapse and non-relapse groups. Relapse was defined as taking one drink during three months of acamprosate treatment, while non-relapse was defined as remaining abstinent during three months of acamprosate treatment.
protein	mean_non-relapse	mean_relapse	logFC	t	relapse vs nonrelapse: P Value	relapse vs nonrelapse: FDR
TNFSF10	7.87581	7.7186	-0.157211	-3.61017	0.000370566	0.0274219
SCF	8.97346	8.78096	-0.1925	-2.90558	0.00399874	0.117566
CXCL10	9.62293	9.26793	-0.355	-2.84829	0.00476619	0.117566
TNFRSF9	6.62389	6.49016	-0.133729	-2.38739	0.0177221	0.307456
CD6	6.9984	7.22826	0.229862	2.2709	0.0240157	0.307456
MCP-1	11.2734	11.098	-0.175363	-2.25629	0.0249289	0.307456
CSF-1	10.0989	10.0252	-0.0737228	-2.15534	0.0321027	0.339372
uPA	9.74792	9.62698	-0.120939	-2.00707	0.0458329	0.381474
SLAMF1	2.66761	2.53222	-0.135387	-1.97796	0.0490461	0.381474
OSM	5.52671	5.79887	0.272161	1.92732	0.0550887	0.381474
MCP-3	2.06441	1.90103	-0.163376	-1.91456	0.0567056	0.381474
TRANCE	4.7212	4.57639	-0.144808	-1.85763	0.0644134	0.397216
IL-18R1	8.44969	8.3418	-0.107884	-1.75231	0.080963	0.42935
IL-12B	6.51245	6.36372	-0.148726	-1.65337	0.099528	0.42935
IL-17C	2.88573	2.74165	-0.144076	-1.64861	0.100501	0.42935
TGF-alpha	3.23904	3.39651	0.157475	1.64647	0.10094	0.42935
IL-17A	1.8357	1.71585	-0.119844	-1.63245	0.10386	0.42935
IL10	3.6586	3.51538	-0.143222	-1.59424	0.112163	0.42935
IFN-gamma	6.83901	6.60494	-0.234069	-1.58201	0.114929	0.42935
CCL3	5.4717	5.34411	-0.127593	-1.57716	0.116041	0.42935
CCL19	9.44433	9.26064	-0.183699	-1.48665	0.138385	0.460242
CDCP1	3.32764	3.16997	-0.157671	-1.4711	0.14254	0.460242
FGF-21	5.66019	5.96262	0.302435	1.43508	0.152531	0.460242
IL-10RA	1.39068	1.24947	-0.141216	-1.42157	0.156415	0.460242
MMP-10	8.96389	8.85146	-0.112428	-1.42006	0.156853	0.460242
OPG	10.2076	10.1296	-0.0779924	-1.39489	0.164304	0.460242
CD5	5.70999	5.81059	0.100601	1.38297	0.167926	0.460242
CCL11	7.65656	7.56427	-0.0922924	-1.35583	0.176394	0.466185
CXCL11	7.66476	7.4939	-0.170865	-1.27526	0.203418	0.492636
CD244	6.00701	5.95303	-0.0539743	-1.24724	0.213492	0.492636
IL-15RA	1.54029	1.49201	-0.048275	-1.24249	0.215236	0.492636
CX3CL1	4.14362	4.08261	-0.0610106	-1.23288	0.218792	0.492636
MCP-4	13.7407	13.6065	-0.134191	-1.23048	0.219689	0.492636
TNFSF14	4.73112	4.86942	0.138297	1.20128	0.230796	0.496152
PD-L1	5.5579	5.48346	-0.0744411	-1.19134	0.234666	0.496152
IL6	2.3146	2.20875	-0.105846	-1.15764	0.248131	0.510048
ST1A1	2.38092	2.53933	0.158407	1.10981	0.26816	0.536319
IL7	1.95394	1.88433	-0.0696165	-1.0586	0.290816	0.566327
ADA	5.87581	5.95347	0.0776565	1.03482	0.301767	0.572583
DNER	8.70517	8.66794	-0.0372306	-1.0044	0.316171	0.584916
CXCL9	6.73831	6.64486	-0.0934526	-0.903191	0.367306	0.658945
CXCL1	7.63644	7.76296	0.12652	0.870233	0.385019	0.658945
TWEAK	8.60593	8.5684	-0.0375341	-0.868828	0.385786	0.658945
FGF-19	8.31565	8.42572	0.110075	0.850292	0.395987	0.658945
CCL28	2.42978	2.38686	-0.0429255	-0.84181	0.40071	0.658945
CXCL6	7.34352	7.26123	-0.0822986	-0.716215	0.474536	0.74921
CD40	11.1498	11.1099	-0.0398964	-0.714085	0.47585	0.74921
CASP-8	2.94124	3.01186	0.0706197	0.665674	0.506242	0.754463
TNFB	4.76297	4.80588	0.0429087	0.654225	0.513576	0.754463
Flt3L	9.07395	9.03298	-0.0409746	-0.650729	0.515827	0.754463
VEGFA	10.9965	10.962	-0.0344394	-0.642384	0.52122	0.754463
NT-3	2.19369	2.15564	-0.0380438	-0.610191	0.542297	0.754463
CCL23	9.90183	9.86747	-0.034353	-0.598976	0.549739	0.754463
MMP-1	13.8504	13.9346	0.0842341	0.597751	0.550554	0.754463
SIRT2	5.04159	5.11762	0.0760263	0.514008	0.607706	0.809136
CD8A	9.7672	9.81413	0.0469282	0.493117	0.622369	0.809136
EN-RAGE	3.29468	3.35005	0.0553653	0.491863	0.623253	0.809136
CST5	6.58981	6.55709	-0.0327275	-0.470473	0.638433	0.814552
LAP TGF-beta-1	6.66291	6.6252	-0.0377077	-0.43924	0.660872	0.828891
CXCL5	8.67556	8.58849	-0.0870742	-0.405811	0.685233	0.845121
GDNF	2.17786	2.15722	-0.020642	-0.383693	0.701536	0.851044
CCL20	7.18504	7.13482	-0.0502275	-0.344064	0.731091	0.854147
STAMBP	5.56342	5.60082	0.0374025	0.336164	0.737033	0.854147
IL-10RB	6.21931	6.20531	-0.0140018	-0.333922	0.738722	0.854147
IL8	4.52783	4.56814	0.0403072	0.304969	0.760647	0.865967
4E-BP1	9.83342	9.79777	-0.035652	-0.273928	0.784369	0.877072
AXIN1	4.13396	4.17375	0.0397977	0.259263	0.795649	0.877072
CCL25	6.05305	6.07011	0.0170567	0.229095	0.818985	0.877072
LIF-R	4.12654	4.11616	-0.0103765	-0.228194	0.819684	0.877072
IL18	9.52874	9.50112	-0.0276177	-0.215362	0.829663	0.877072
TNF	2.83707	2.82461	-0.0124646	-0.183775	0.854341	0.89044
CCL4	5.90327	5.8957	-0.0075693	-0.0861372	0.931427	0.9573
HGF	8.60887	8.60543	-0.00343844	-0.0422226	0.966355	0.979593
MCP-2	8.50276	8.50419	0.00143022	0.0159601	0.987279	0.987279

## Sheet: suppltable3
Supplementary Table 3. Plasma concentrations of inflammatory markers in heavy relapse and non-heavy relapse groups. Heavy relapse was defined as four or more standard drinks per day for a woman and five or more standard drinks per day for a man.
protein	mean_non heavy relapse	mean_heavy relapse	logFC	t	heavy relapse vs non-heavy relapse: P Value	heavy relapse vs non-heavy relapse: FRD
TNFSF10	7.86096	7.70971	-0.151255	-3.31707	0.00104678	0.077462
SCF	8.95079	8.77881	-0.171975	-2.47755	0.0138995	0.514282
CXCL10	9.56261	9.30012	-0.26249	-2.00299	0.0462724	0.598415
ST1A1	2.34761	2.64251	0.294903	1.99192	0.0474821	0.598415
uPA	9.73707	9.61903	-0.118035	-1.87624	0.0618033	0.598415
TNFRSF9	6.60484	6.49511	-0.109728	-1.86995	0.0626749	0.598415
OSM	5.54881	5.8213	0.272488	1.84906	0.0656452	0.598415
TGF-alpha	3.24648	3.41992	0.17344	1.73979	0.0831439	0.598415
IL-10RA	1.39214	1.2126	-0.179538	-1.73635	0.0837503	0.598415
TNFSF14	4.72131	4.92189	0.200585	1.67514	0.095173	0.598415
IL-15RA	1.5427	1.47567	-0.0670313	-1.65805	0.0985785	0.598415
CD6	7.0376	7.20714	0.169539	1.59762	0.111408	0.598415
TRANCE	4.70293	4.57716	-0.125764	-1.54354	0.123981	0.598415
IL-17A	1.82475	1.70835	-0.116394	-1.51904	0.130033	0.598415
SLAMF1	2.64751	2.53883	-0.108679	-1.51744	0.130435	0.598415
CSF-1	10.0861	10.0324	-0.0536557	-1.49668	0.135755	0.598415
MCP-3	2.03979	1.90972	-0.130071	-1.45697	0.146397	0.598415
CDCP1	3.31599	3.15472	-0.161264	-1.4424	0.150458	0.598415
MMP-1	13.8148	14.0244	0.209625	1.43117	0.153647	0.598415
MCP-1	11.2384	11.124	-0.114445	-1.40304	0.161861	0.598887
CX3CL1	4.14092	4.07319	-0.0677304	-1.31278	0.190478	0.671209
OPG	10.1997	10.1261	-0.0735607	-1.26049	0.208683	0.701935
EN-RAGE	3.27457	3.40264	0.128064	1.09295	0.27548	0.782061
CCL3	5.44934	5.357	-0.0923464	-1.0916	0.276072	0.782061
CCL28	2.43081	2.37451	-0.0563032	-1.05952	0.2904	0.782061
CCL25	6.03268	6.11398	0.0813025	1.04923	0.295097	0.782061
CD5	5.72592	5.80375	0.0778307	1.02407	0.306804	0.782061
IL-18R1	8.42634	8.36139	-0.0649455	-1.00723	0.31481	0.782061
TNFB	4.75776	4.8264	0.0686328	1.00449	0.316126	0.782061
CD8A	9.75396	9.85128	0.0973149	0.98188	0.327121	0.782061
CCL11	7.64097	7.57246	-0.068511	-0.963221	0.33638	0.782061
CASP-8	2.93566	3.03977	0.104114	0.94182	0.347206	0.782061
CCL19	9.40742	9.28842	-0.119007	-0.920907	0.357999	0.782061
CD244	5.99838	5.95687	-0.0415117	-0.918364	0.359325	0.782061
ADA	5.88559	5.95309	0.0674985	0.861826	0.38962	0.823768
IL-12B	6.47625	6.39854	-0.0777012	-0.824792	0.410286	0.831919
IFN-gamma	6.78282	6.65822	-0.124591	-0.804385	0.421949	0.831919
FGF-21	5.72815	5.90283	0.174681	0.792449	0.428861	0.831919
IL8	4.50871	4.61516	0.106448	0.773019	0.440251	0.831919
IL6	2.2946	2.22228	-0.0723138	-0.757144	0.449686	0.831919
IL-10RB	6.20282	6.23411	0.031287	0.715945	0.474702	0.85678
MCP-4	13.7104	13.6333	-0.0770201	-0.675708	0.499859	0.876561
IL-17C	2.84566	2.78515	-0.0605082	-0.660807	0.509353	0.876561
SIRT2	5.04179	5.13554	0.0937494	0.607857	0.543841	0.878725
MMP-10	8.93341	8.88385	-0.0495554	-0.598135	0.550299	0.878725
CXCL1	7.6589	7.74961	0.0907046	0.597706	0.550584	0.878725
CCL23	9.87579	9.91	0.0342083	0.571831	0.567957	0.878725
STAMBP	5.55679	5.62277	0.0659812	0.568838	0.569984	0.878725
IL10	3.61524	3.5655	-0.0497355	-0.528397	0.597699	0.894252
TNF	2.84416	2.80777	-0.0363967	-0.514753	0.607186	0.894252
CXCL11	7.61555	7.54878	-0.0667745	-0.476499	0.634141	0.894252
4E-BP1	9.84012	9.7761	-0.0640224	-0.471789	0.637495	0.894252
CCL20	7.18741	7.1181	-0.0693042	-0.45527	0.649315	0.894252
Flt3L	9.06676	9.03714	-0.029616	-0.450755	0.652562	0.894252
VEGFA	10.9749	10.9959	0.0210065	0.375466	0.707637	0.923662
AXIN1	4.13156	4.18803	0.0564681	0.352753	0.724575	0.923662
CXCL9	6.7116	6.67447	-0.0371318	-0.343599	0.73144	0.923662
TWEAK	8.59537	8.57996	-0.0154067	-0.341476	0.733036	0.923662
IL18	9.50186	9.54692	0.0450613	0.33696	0.736434	0.923662
LAP TGF-beta-1	6.63778	6.66518	0.0273998	0.305957	0.759896	0.937205
DNER	8.69312	8.6825	-0.0106201	-0.274163	0.784189	0.946212
LIF-R	4.1264	4.11393	-0.0124731	-0.262997	0.792772	0.946212
PD-L1	5.53203	5.51602	-0.0160087	-0.244966	0.806686	0.947536
IL7	1.92828	1.91764	-0.0106425	-0.154819	0.877091	0.980748
CCL4	5.90472	5.89104	-0.0136839	-0.14931	0.881431	0.980748
GDNF	2.17187	2.16394	-0.0079357	-0.141391	0.887676	0.980748
CST5	6.5789	6.5705	-0.00839988	-0.115727	0.907963	0.980748
HGF	8.60506	8.61205	0.006984	0.0822281	0.934532	0.980748
MCP-2	8.50591	8.49837	-0.00753983	-0.0806729	0.935768	0.980748
NT-3	2.17601	2.18098	0.00497784	0.0764931	0.939089	0.980748
CXCL6	7.30639	7.31388	0.00748702	0.0624086	0.950288	0.980748
CD40	11.1321	11.1347	0.00258588	0.0443298	0.964677	0.980748
FGF-19	8.36005	8.36557	0.00551564	0.0407919	0.967495	0.980748
CXCL5	8.63885	8.63915	0.000300144	0.00134077	0.998931	0.998931

## Sheet: supptable4
Supplementary Table 4. Correlation of time till relapse and baseline inflammatory markers. Number of sober days was included as a covariate.
		unadjusted		adjust for sex
days till first drink	olink proteomics	pearson r value	p value	partial_pearson_r	partial_pvalue
days till first drink	TNFSF10	0.189753	0.00105631	0.165028	0.00455299
days till first drink	SLAMF1	0.157368	0.00676268	0.160191	0.0059088
days till first drink	CXCL10	0.141481	0.0150177	0.138558	0.0174483
days till first drink	TNFRSF9	0.121286	0.0373416	0.10055	0.0852347
days till first drink	SCF	0.118018	0.0428148	0.0991022	0.0898504
days till first drink	IL-15RA	0.115144	0.048173	0.116294	0.0463387
days till first drink	IL-17A	0.111025	0.0568165	0.119286	0.0409617
days till first drink	CDCP1	0.105705	0.0698443	0.125325	0.0316979
days till first drink	IL-18R1	0.104523	0.0730467	0.102863	0.0782561
days till first drink	IFN-gamma	0.103806	0.0750491	0.117477	0.0441452
days till first drink	TNF	0.100877	0.0836863	0.1184	0.0424959
days till first drink	CSF-1	0.0991848	0.0890337	0.0983028	0.0924839
days till first drink	IL-10RA	0.0983177	0.0918769	0.0868732	0.137271
days till first drink	uPA	0.0916824	0.116108	0.0972673	0.0959865
days till first drink	CCL11	0.089699	0.124247	0.120867	0.0383394
days till first drink	IL-12B	0.0890938	0.126816	0.100574	0.0851605
days till first drink	CD6	-0.0777885	0.182726	-0.0696222	0.233995
days till first drink	CXCL11	0.0746398	0.201136	0.0941774	0.107068
days till first drink	TGF-alpha	-0.0730251	0.211083	-0.0596159	0.308321
days till first drink	CX3CL1	0.0716594	0.219769	0.0677799	0.246634
days till first drink	CCL3	0.0708853	0.224804	0.0897678	0.124602
days till first drink	IL-17C	0.0668311	0.252512	0.0794205	0.174425
days till first drink	MCP-1	0.0664241	0.25542	0.0650402	0.266296
days till first drink	IL7	0.0650089	0.265708	0.08683	0.137468
days till first drink	TRANCE	0.0632244	0.27908	0.0548819	0.348385
days till first drink	MCP-3	0.063202	0.279251	0.0857605	0.142396
days till first drink	PD-L1	0.0594711	0.308671	0.0592779	0.311077
days till first drink	OSM	-0.0593383	0.309755	-0.0478337	0.413842
days till first drink	CXCL9	0.0550476	0.346103	0.0713085	0.222833
days till first drink	TNFSF14	-0.0541739	0.353824	-0.0307186	0.599866
days till first drink	SIRT2	-0.0537889	0.35726	-0.032643	0.577203
days till first drink	FGF-21	-0.0536645	0.358375	-0.0373396	0.523646
days till first drink	CCL28	0.0516327	0.376887	0.0669465	0.252504
days till first drink	Flt3L	0.0489772	0.40195	0.0611374	0.296115
days till first drink	STAMBP	-0.0480883	0.410558	-0.0271883	0.642446
days till first drink	ST1A1	-0.0449592	0.441709	-0.0163196	0.780515
days till first drink	CASP-8	-0.0444549	0.446853	-0.00767116	0.895795
days till first drink	CCL23	-0.0443771	0.44765	-0.05413	0.355039
days till first drink	MCP-4	0.0439304	0.452239	0.0545452	0.351355
days till first drink	IL6	0.0431378	0.460445	0.0546685	0.350265
days till first drink	ADA	-0.0429608	0.462289	-0.0162793	0.781042
days till first drink	CD40	0.0428017	0.46395	0.052529	0.369469
days till first drink	CXCL1	-0.0412594	0.480222	-0.017898	0.759906
days till first drink	IL10	0.0403472	0.48999	0.0440849	0.451423
days till first drink	CD244	0.0389453	0.505207	0.0434638	0.45783
days till first drink	CCL19	0.0341245	0.559362	0.0431166	0.461433
days till first drink	GDNF	0.0312945	0.592407	0.0227149	0.698111
days till first drink	IL8	-0.0311426	0.594206	-0.00261041	0.964451
days till first drink	NT-3	0.0283989	0.627113	0.0212549	0.716655
days till first drink	FGF-19	-0.0279864	0.632127	0.000427163	0.994181
days till first drink	CXCL6	0.026632	0.648707	0.0409709	0.484049
days till first drink	4E-BP1	-0.0245684	0.674304	-0.00121349	0.98347
days till first drink	MMP-10	0.0242436	0.678369	0.0047199	0.935772
days till first drink	OPG	0.0239894	0.681556	0.0247013	0.673172
days till first drink	EN-RAGE	-0.0230705	0.693124	-0.00109449	0.985091
days till first drink	CCL4	0.0226185	0.698841	0.054404	0.352605
days till first drink	MCP-2	0.0222671	0.703298	0.0512299	0.381442
days till first drink	TWEAK	0.0204555	0.726429	0.000294444	0.995989
days till first drink	DNER	0.0150047	0.79746	0.0260513	0.656421
days till first drink	IL-10RB	-0.0149864	0.797702	0.00221293	0.969861
days till first drink	MMP-1	-0.0137803	0.813673	0.00543123	0.926118
days till first drink	LIF-R	0.013352	0.819363	0.0297546	0.611366
days till first drink	IL18	0.00881167	0.880208	0.0371451	0.525812
days till first drink	CXCL5	0.00873638	0.881224	0.0263036	0.65331
days till first drink	CCL20	0.00662841	0.909742	0.0210784	0.718907
days till first drink	HGF	0.0060035	0.91822	0.0127307	0.827924
days till first drink	CD8A	0.00500725	0.931754	0.0144707	0.804849
days till first drink	CST5	0.00463763	0.936781	-0.0020161	0.972541
days till first drink	CCL25	-0.00414292	0.943513	0.0115519	0.843642
days till first drink	CD5	-0.00377086	0.948579	-0.0149876	0.798026
days till first drink	AXIN1	0.00312674	0.957353	0.0217403	0.71047
days till first drink	TNFB	0.00206851	0.971779	0.00231089	0.968528
days till first drink	VEGFA	-0.00204573	0.97209	0.0161396	0.782874
days till first drink	LAP TGF-beta-1	0.0020021	0.972685	0.0302031	0.606004

## Sheet: supptable5
Supplementary Table 5. Correlation of time till heavy relapse and baseline inflammatory markers. Number of sober days was included as a covariate.
		unadjusted		adjust for sex
days till heavy drinking	olink proteomics	pearson r value	p value	partial_pearson_r	partial_pvalue
days till heavy drinking	SLAMF1	0.177974	0.00215244	0.181302	0.00180023
days till heavy drinking	TNFSF10	0.149137	0.0103175	0.12309	0.0348938
days till heavy drinking	CXCL10	0.146757	0.0116154	0.143972	0.0134742
days till heavy drinking	IL-18R1	0.120184	0.0391176	0.11894	0.041556
days till heavy drinking	CDCP1	0.116938	0.0447666	0.136739	0.0189951
days till heavy drinking	IL-15RA	0.11583	0.0468452	0.116971	0.0450732
days till heavy drinking	TNFRSF9	0.114714	0.0490203	0.0938859	0.108164
days till heavy drinking	IL-17A	0.111744	0.0552222	0.119949	0.039844
days till heavy drinking	TNF	0.109066	0.0613586	0.12669	0.0298715
days till heavy drinking	IFN-gamma	0.10423	0.0738602	0.117804	0.0435552
days till heavy drinking	uPA	0.103501	0.0759139	0.10935	0.0611251
days till heavy drinking	IL-10RA	0.103426	0.0761257	0.0921891	0.114717
days till heavy drinking	CCL11	0.096729	0.0972746	0.127916	0.028309
days till heavy drinking	IL-12B	0.0945483	0.105091	0.106086	0.0693126
days till heavy drinking	CSF-1	0.0920344	0.114708	0.0909483	0.119703
days till heavy drinking	CXCL11	0.0895667	0.124805	0.109403	0.0609979
days till heavy drinking	SCF	0.0798306	0.171469	0.0598173	0.306686
days till heavy drinking	MCP-1	0.0732574	0.209631	0.072055	0.218014
days till heavy drinking	PD-L1	0.0721463	0.216643	0.0722842	0.21655
days till heavy drinking	CCL3	0.0710032	0.224032	0.0897511	0.124672
days till heavy drinking	CX3CL1	0.0706241	0.226521	0.0667301	0.254045
days till heavy drinking	IL-17C	0.0654588	0.262406	0.0779141	0.182767
days till heavy drinking	IL7	0.0637493	0.2751	0.0853757	0.144202
days till heavy drinking	CCL28	0.0635049	0.276949	0.0790468	0.176467
days till heavy drinking	CD6	-0.0616346	0.291371	-0.0530606	0.364638
days till heavy drinking	TGF-alpha	-0.0609126	0.297071	-0.0472295	0.419771
days till heavy drinking	CXCL9	0.0607401	0.298444	0.0770468	0.187702
days till heavy drinking	MCP-3	0.0595688	0.307876	0.0818546	0.161548
days till heavy drinking	OSM	-0.0559965	0.337841	-0.0444642	0.447535
days till heavy drinking	CD244	0.053574	0.359186	0.0584493	0.317901
days till heavy drinking	IL10	0.0534783	0.360047	0.0575368	0.325527
days till heavy drinking	CCL19	0.0530779	0.36366	0.0625235	0.28528
days till heavy drinking	TRANCE	0.0528414	0.365804	0.0442558	0.449669
days till heavy drinking	SIRT2	-0.052689	0.367191	-0.0316423	0.588938
days till heavy drinking	STAMBP	-0.0515021	0.378098	-0.0308427	0.598391
days till heavy drinking	TNFSF14	-0.0480999	0.410444	-0.0245956	0.67449
days till heavy drinking	CD40	0.0475576	0.415748	0.057343	0.327163
days till heavy drinking	MCP-4	0.0475026	0.416287	0.0581374	0.320494
days till heavy drinking	LIF-R	0.0474153	0.417146	0.0647002	0.268808
days till heavy drinking	IL6	0.0467391	0.423827	0.0582852	0.319263
days till heavy drinking	CXCL6	0.0447236	0.444108	0.0594779	0.309444
days till heavy drinking	Flt3L	0.0417855	0.474637	0.0536551	0.359281
days till heavy drinking	CXCL1	-0.0399906	0.493837	-0.016739	0.775023
days till heavy drinking	FGF-21	-0.039941	0.494373	-0.0233082	0.690628
days till heavy drinking	GDNF	0.0386995	0.5079	0.0303768	0.603932
days till heavy drinking	OPG	0.0380968	0.514535	0.0391779	0.503395
days till heavy drinking	CCL23	-0.0371422	0.525136	-0.0466232	0.425771
days till heavy drinking	NT-3	0.0367266	0.529786	0.0298537	0.610179
days till heavy drinking	FGF-19	-0.0364481	0.532913	-0.00851645	0.884389
days till heavy drinking	CASP-8	-0.0306364	0.600218	0.0064656	0.912099
days till heavy drinking	ADA	-0.0294458	0.614465	-0.00247588	0.966282
days till heavy drinking	HGF	0.0283425	0.627798	0.0356314	0.542828
days till heavy drinking	ST1A1	-0.0261636	0.654483	0.00295291	0.959791
days till heavy drinking	4E-BP1	-0.0242278	0.678566	-0.00101509	0.986173
days till heavy drinking	EN-RAGE	-0.0238432	0.683391	-0.00203567	0.972275
days till heavy drinking	MMP-10	0.0229913	0.694125	0.00355654	0.95158
days till heavy drinking	CCL4	0.0215835	0.711995	0.053116	0.364136
days till heavy drinking	CCL20	0.0208459	0.721423	0.035606	0.543116
days till heavy drinking	MCP-2	0.0204806	0.726106	0.0491851	0.40076
days till heavy drinking	IL18	0.0195451	0.738149	0.0480534	0.411698
days till heavy drinking	MMP-1	-0.0161382	0.782529	0.00287485	0.960853
days till heavy drinking	CD8A	0.0153412	0.79302	0.0250258	0.66913
days till heavy drinking	TNFB	0.0126759	0.828364	0.0132007	0.821675
days till heavy drinking	DNER	0.0123484	0.832733	0.0232442	0.691433
days till heavy drinking	IL-10RB	-0.00796422	0.891654	0.00933077	0.873424
days till heavy drinking	CST5	0.00768864	0.895381	0.00116185	0.984174
days till heavy drinking	LAP TGF-beta-1	0.00763101	0.896161	0.0358348	0.540526
days till heavy drinking	VEGFA	-0.00610651	0.916821	0.0118357	0.839853
days till heavy drinking	TWEAK	0.00593589	0.919137	-0.0145407	0.803924
days till heavy drinking	AXIN1	0.00530037	0.92777	0.0238538	0.683771
days till heavy drinking	CD5	-0.00311867	0.957463	-0.0142412	0.807883
days till heavy drinking	CXCL5	0.00281596	0.961588	0.0200887	0.731587
days till heavy drinking	CCL25	-0.00211064	0.971205	0.0135388	0.817187
days till heavy drinking	IL8	0.0016857	0.977	0.0311782	0.594417

## Sheet: supptable6
Supplementary Table 6. Correlation of baseline PACS and plasma proteomics. Number of sober days prior to enrollment was included as a covariate.
		unadjusted		adjust for sex
Baseline PACS score	olink proteomics	pearson r value	p value	partial_pearson_r	partial_pvalue
baseline PACS score	TNFSF10	-0.201902	6.18844e-05	-0.176866	0.000472808
baseline PACS score	CSF-1	-0.180125	0.000362742	-0.200032	7.41729e-05
baseline PACS score	TNFRSF9	-0.154538	0.00226883	-0.144096	0.00450605
baseline PACS score	TNF	-0.146764	0.00376402	-0.185126	0.000250471
baseline PACS score	TRANCE	-0.140543	0.00555036	-0.123322	0.0152049
baseline PACS score	SCF	-0.137265	0.00677089	-0.114495	0.0242908
baseline PACS score	CXCL10	-0.136396	0.00713206	-0.148721	0.00336202
baseline PACS score	FGF-21	0.131503	0.00950831	0.0877728	0.0846287
baseline PACS score	CST5	-0.122935	0.0153962	-0.127543	0.0120315
baseline PACS score	SLAMF1	-0.120721	0.0173612	-0.132449	0.00908998
baseline PACS score	CD8A	-0.114052	0.0246622	-0.125083	0.0138011
baseline PACS score	IL-15RA	-0.113465	0.025416	-0.13366	0.00847047
baseline PACS score	EN-RAGE	0.110483	0.0295616	0.0946258	0.0629334
baseline PACS score	LIF-R	0.100386	0.0481553	0.0732043	0.150613
baseline PACS score	IL-17A	-0.0986661	0.0521411	-0.10687	0.0355886
baseline PACS score	IL-18R1	-0.0961156	0.0585535	-0.099153	0.0512877
baseline PACS score	IFN-gamma	-0.0949212	0.0617737	-0.131842	0.00941532
baseline PACS score	CXCL6	-0.0945822	0.0627136	-0.127851	0.0118251
baseline PACS score	GDNF	-0.0873093	0.085883	-0.0994501	0.0505909
baseline PACS score	IL-12B	-0.0870144	0.0869514	-0.10513	0.0387153
baseline PACS score	TGF-alpha	0.0849177	0.0948588	0.0687598	0.177052
baseline PACS score	CCL25	0.0842061	0.0976692	0.0611684	0.229923
baseline PACS score	CXCL11	-0.0834914	0.100559	-0.112041	0.02753
baseline PACS score	CD244	-0.0830118	0.102535	-0.0970494	0.0564539
baseline PACS score	CXCL9	-0.0826213	0.104167	-0.1233	0.0152234
baseline PACS score	CCL19	-0.0786811	0.121806	-0.0901081	0.0766433
baseline PACS score	MCP-1	-0.0760179	0.13499	-0.0895272	0.0785699
baseline PACS score	TWEAK	-0.0755084	0.137633	-0.0418101	0.412102
baseline PACS score	PD-L1	-0.074517	0.142889	-0.083713	0.100096
baseline PACS score	CASP-8	0.0733235	0.149419	0.0394349	0.439187
baseline PACS score	MCP-4	-0.0731869	0.150181	-0.0957981	0.0597266
baseline PACS score	CDCP1	-0.0701963	0.167603	-0.123141	0.0153564
baseline PACS score	IL18	0.0620585	0.2226	0.0383873	0.451448
baseline PACS score	CCL28	-0.060449	0.234852	-0.0772601	0.129207
baseline PACS score	IL10	-0.0594741	0.2425	-0.0750327	0.140651
baseline PACS score	MMP-10	0.0558709	0.272276	0.0822695	0.106108
baseline PACS score	CD6	0.0549072	0.280646	0.0453982	0.373112
baseline PACS score	ADA	0.0543812	0.285286	0.0300357	0.555798
baseline PACS score	uPA	-0.0527474	0.300028	-0.0829592	0.103201
baseline PACS score	IL6	-0.0521799	0.305266	-0.102135	0.0446439
baseline PACS score	ST1A1	0.0502488	0.323536	0.0237639	0.641184
baseline PACS score	TNFB	-0.0495976	0.329854	-0.0468223	0.358291
baseline PACS score	CD40	-0.0494956	0.330851	-0.0746018	0.142952
baseline PACS score	IL7	-0.0489658	0.33606	-0.0672529	0.186757
baseline PACS score	CCL3	-0.0487612	0.338086	-0.096114	0.0588859
baseline PACS score	MCP-2	-0.0460351	0.365815	-0.0940141	0.0646621
baseline PACS score	HGF	-0.0449049	0.377714	-0.0716236	0.15965
baseline PACS score	FGF-19	0.041109	0.419389	0.00450476	0.929612
baseline PACS score	IL8	0.0407578	0.423376	-0.00839919	0.86918
baseline PACS score	OPG	-0.0401196	0.430678	-0.059341	0.244171
baseline PACS score	NT-3	0.0390867	0.442648	0.0592089	0.245224
baseline PACS score	CXCL5	-0.0389171	0.444632	-0.0606332	0.234034
baseline PACS score	IL-10RB	0.0379647	0.455865	-0.00163239	0.974465
baseline PACS score	MCP-3	-0.0378772	0.456905	-0.0801209	0.115581
baseline PACS score	CCL20	-0.0362268	0.476764	-0.0696286	0.17163
baseline PACS score	STAMBP	-0.035856	0.481291	-0.0583971	0.251766
baseline PACS score	IL-17C	0.0352758	0.488418	0.0126523	0.804053
baseline PACS score	CD5	-0.033237	0.51391	-0.0192073	0.706423
baseline PACS score	SIRT2	-0.0306824	0.546799	-0.0520416	0.307179
baseline PACS score	4E-BP1	-0.0293402	0.564484	-0.0575977	0.258327
baseline PACS score	Flt3L	-0.0254503	0.617232	-0.0478132	0.348198
baseline PACS score	VEGFA	-0.0236441	0.642435	-0.0494158	0.33226
baseline PACS score	LAP TGF-beta-1	-0.0234384	0.645332	-0.0601252	0.237983
baseline PACS score	AXIN1	0.0230153	0.651307	0.00305472	0.952236
baseline PACS score	CCL23	-0.0195616	0.700895	-0.0281898	0.580349
baseline PACS score	OSM	0.0184487	0.717161	0.0010794	0.983114
baseline PACS score	CCL11	-0.018432	0.717407	-0.0670906	0.187824
baseline PACS score	IL-10RA	-0.0159444	0.754224	0.0071399	0.888655
baseline PACS score	DNER	-0.00760927	0.881235	-0.0230212	0.651647
baseline PACS score	TNFSF14	0.00591728	0.907508	-0.0194614	0.702722
baseline PACS score	CXCL1	0.00489613	0.923416	-0.0242155	0.634855
baseline PACS score	CX3CL1	0.00462885	0.927585	0.00675367	0.894643
baseline PACS score	MMP-1	-0.00373862	0.941484	-0.0284332	0.577083
baseline PACS score	CCL4	0.00358379	0.943903	-0.0495304	0.331139

## Sheet: supptable7
Supplementary Table 7, Sex-specific differences in protein concentrations.
Protein	mean_Female	mean_Male	logFC: Male vs Female	t	Male vs Female: P Value	Male vs Female: FDR
DNER	8.57773	8.78019	0.202462	7.5367	3.12316e-13	2.31114e-11
4E-BP1	9.36123	10.0392	0.678001	6.46638	2.8619e-10	1.0589e-08
TRANCE	4.48155	4.79128	0.309727	5.22829	2.73338e-07	6.74233e-06
TRAIL	7.70871	7.87924	0.170528	5.11752	4.76902e-07	7.66203e-06
CASP-8	2.65398	3.06491	0.41093	5.10102	5.17705e-07	7.66203e-06
ADA	5.69263	5.97617	0.283533	4.99315	8.80652e-07	1.08614e-05
EN-RAGE	3.03585	3.39686	0.361014	4.14779	4.08343e-05	0.000411078
STAMBP	5.34598	5.72403	0.378045	4.12755	4.44408e-05	0.000411078
SLAMF1	2.42854	2.62768	0.199145	4.05713	5.94979e-05	0.000489205
PD-L1	5.37123	5.54377	0.172542	3.92484	0.00010178	0.000753175
IL18	9.19448	9.56842	0.373941	3.86185	0.000130747	0.000879568
CCL11	7.44273	7.6431	0.200373	3.76461	0.000191199	0.00117906
IL-18R1	8.25387	8.42738	0.173507	3.66341	0.000281548	0.00160266
HGF	8.39706	8.60796	0.210899	3.52501	0.000471261	0.00249095
SIRT2	4.83915	5.24937	0.410215	3.43124	0.000661919	0.00326547
CCL23	9.7884	9.9337	0.1453	3.12092	0.00193055	0.00892878
TWEAK	8.55206	8.65694	0.104881	3.07083	0.0022769	0.0099112
FGF-21	5.83969	5.33994	-0.499752	-3.04725	0.00245899	0.0101092
CXCL5	9.04802	8.54582	-0.502203	-2.97835	0.00307032	0.0119581
OSM	5.34377	5.66669	0.322923	2.93256	0.00355046	0.0131367
GDNF	2.082	2.19718	0.115178	2.76393	0.00596877	0.0210328
TNFB	4.89766	4.76726	-0.130394	-2.68343	0.00758243	0.0255045
NT-3	2.11917	2.26509	0.145917	2.59694	0.0097443	0.0313512
IL-15RA	1.4587	1.53213	0.0734209	2.55734	0.0109068	0.0336294
IL-10RB	6.13574	6.21234	0.0766005	2.42023	0.0159447	0.0471964
CCL4	5.73221	5.90696	0.17475	2.39894	0.0168886	0.0480676
TNFRSF9	6.49415	6.59378	0.0996294	2.23391	0.0260277	0.0713353
LAP TGF-beta-1	6.54668	6.69812	0.151438	2.17364	0.0303043	0.08009
MCP-1	11.1084	11.2396	0.131159	2.14537	0.0325106	0.0829582
FGF-19	8.42906	8.21596	-0.213098	-2.07905	0.0382342	0.0943109
MCP-2	8.38796	8.53764	0.149682	2.04227	0.0417645	0.099696
Flt3L	9.0928	8.99001	-0.102783	-2.0246	0.0435572	0.100726
VEGFA	10.9085	10.9926	0.0841424	1.94113	0.0529287	0.118689
CST5	6.47036	6.57602	0.105665	1.86839	0.0624214	0.132488
CDCP1	3.03811	3.19587	0.157761	1.86666	0.0626632	0.132488
OPG	10.2116	10.1301	-0.0814995	-1.82011	0.0694723	0.142804
TNFSF14	4.6219	4.7759	0.154008	1.75893	0.079336	0.158672
MMP-1	14.02	13.8315	-0.188535	-1.73715	0.083113	0.161852
IL-12B	6.48566	6.3689	-0.116756	-1.67613	0.0944756	0.177271
CD244	5.92258	5.9807	0.0581204	1.6693	0.095822	0.177271
CXCL1	7.82352	7.6341	-0.189416	-1.61319	0.107473	0.193976
TNF	2.74158	2.81913	0.0775484	1.56799	0.117656	0.207299
SCF	8.90386	8.98003	0.0761646	1.54082	0.124133	0.213625
CD40	11.0762	11.1452	0.0690434	1.5215	0.128906	0.21575
IL-17C	2.75238	2.85546	0.103077	1.50872	0.132141	0.21575
uPA	9.6121	9.68035	0.0682588	1.50104	0.134115	0.21575
TGF-alpha	3.17893	3.27909	0.100162	1.41715	0.1572	0.247506
CCL28	2.43938	2.38285	-0.0565324	-1.402	0.161673	0.249246
MCP-4	13.5799	13.6895	0.109529	1.25807	0.209084	0.31576
CCL3	5.31794	5.4012	0.0832568	1.185	0.236703	0.35032
CCL19	9.23975	9.33661	0.096857	1.05398	0.292514	0.416891
IL10	3.51487	3.58651	0.0716425	1.05303	0.29295	0.416891
CX3CL1	4.13168	4.0953	-0.03638	-0.954426	0.340431	0.466523
IFN-gamma	6.75049	6.64295	-0.107536	-0.954416	0.340436	0.466523
CXCL6	7.24031	7.32549	0.0851794	0.936985	0.349318	0.469992
IL6	2.16727	2.21682	0.0495475	0.644963	0.519312	0.686234
AXIN1	4.1269	4.20366	0.0767585	0.620047	0.535572	0.695304
CXCL10	9.38531	9.44256	0.0572506	0.541851	0.588216	0.750482
CCL25	6.00676	6.03246	0.0256983	0.443438	0.657683	0.816722
CD6	7.09641	7.06015	-0.0362664	-0.437186	0.662207	0.816722
ST1A1	2.46853	2.43156	-0.0369769	-0.33149	0.740444	0.885956
IL8	4.43026	4.46184	0.0315763	0.329048	0.742288	0.885956
CSF-1	10.0488	10.0562	0.00736593	0.275154	0.783337	0.92011
CXCL11	7.52915	7.55267	0.0235117	0.22651	0.820918	0.937471
CD5	5.74139	5.7542	0.012812	0.223248	0.823454	0.937471
IL-10RA	1.30901	1.32115	0.0121395	0.17053	0.864678	0.956975
CXCL9	6.62457	6.61028	-0.0142911	-0.168275	0.86645	0.956975
CCL20	7.08715	7.07147	-0.0156863	-0.150869	0.880153	0.957814
LIF-R	4.09444	4.09068	-0.00376756	-0.115713	0.907937	0.973729
IL7	1.92976	1.93339	0.00363365	0.0650992	0.948127	0.991301
MMP-10	8.95214	8.94923	-0.00291086	-0.0427093	0.965954	0.991301
IL-17A	1.78522	1.78714	0.0019208	0.0350488	0.972058	0.991301
CD8A	9.78148	9.78012	-0.0013563	-0.0187138	0.985079	0.991301
MCP-3	1.94547	1.94474	-0.00073283	-0.0109089	0.991301	0.991301

## Sheet: supptable8
Supplementary Table 8. History of substance dependence for the 442 AUD subjects enrolled in the acamprosate clinical trial.
	n	%
alcohol	284	0.643
alcohol + cocaine	37	0.084
alcohol + cocaine+ prescription opioids	7	0.016
alcohol + cocaine+ prescription opioids+ cannabis	13	0.029
alcohol + cannabis	58	0.131
alcohol + cannabis+ cocaine	28	0.063
alcohol + prescription opioids	8	0.018
alcohol + prescription opioid+ cannabis	7	0.016
total	442	1

## Sheet: suppltable9
Supplementary Table 9. RNA-seq in PBMC from AUD patients. Relapse: n=27, non-relapse: n=26. Relapse was defined as taking one drink during three months of acamprosate treatment, while non-relapse was defined as remaining abstinent during three months of acamprosate treatment.
gene_symbol	mean_non relapse	mean_relapse	sd_non relapse	sd_relapse	relapse_vs_non-relapse_lfcMLE	relapse_vs_non-relapse_log2FoldChange	relapse_vs_non-relapse_pvalue	relapse_vs_non-relapse_padj
TNFSF10	633.127	180.318	529.237	41.397	-1.81234	-1.59549	1.19979e-18	1.67946e-14
CX3CR1	612.458	64.5805	727.392	43.292	-3.2451	-2.19039	1.42064e-17	9.94306e-14
GIMAP4	914.508	220.409	941.413	81.4729	-2.05277	-1.66439	2.32786e-14	1.08618e-10
OAS1	449.681	73.2523	619.167	43.4493	-2.61833	-1.86475	9.53994e-14	3.3385e-10
AIM2	71.8229	16.3337	70.9474	9.36871	-2.1361	-1.66403	6.11179e-13	1.47157e-09
TNFAIP8L2	92.205	16.4316	108.242	8.17777	-2.48742	-1.79173	6.30761e-13	1.47157e-09
DPY30	142.824	65.5072	75.2292	18.7394	-1.12474	-1.0321	1.75763e-11	3.51476e-08
CXCL10	32.2062	4.43648	44.5917	4.58636	-2.85449	-1.77053	3.52979e-11	4.49182e-08
MNDA	2380.35	519.321	2373.64	331.166	-2.19664	-1.62209	2.96406e-11	4.49182e-08
MSRB1	359.12	110.246	299.824	53.5196	-1.70461	-1.40604	3.21291e-11	4.49182e-08
NLRC4	144.437	30.3005	157.814	15.988	-2.25511	-1.64304	2.81472e-11	4.49182e-08
GIMAP8	370.295	104.307	379.36	40.2936	-1.82786	-1.45537	8.84133e-11	1.03134e-07
COA3	77.3743	27.276	60.1636	9.13878	-1.50498	-1.28096	1.1633e-10	1.2526e-07
EAF2	151.802	60.18	94.7111	24.8698	-1.33571	-1.17314	1.27372e-10	1.27354e-07
PSMB9	1057.39	455.957	640.634	196.416	-1.21348	-1.08537	2.42405e-10	2.26212e-07
FGL2	3523.34	612.867	3854.72	564.843	-2.52333	-1.65172	2.90963e-10	2.54556e-07
XAF1	1065.9	414.125	891.505	192.26	-1.36401	-1.18507	3.10422e-10	2.55605e-07
OAS2	845.923	316.043	818.896	151.231	-1.42072	-1.21843	4.0513e-10	3.15056e-07
NMI	523.957	341.9	181.497	57.4823	-0.616698	-0.597748	5.30373e-10	3.90746e-07
SKA2	123.836	61.8881	54.3734	23.0205	-1.00186	-0.92403	6.21843e-10	4.35228e-07
DPYSL2	388.837	110.475	370.495	64.7435	-1.81573	-1.41528	8.77849e-10	5.12006e-07
DYNC1I2	414.391	198.756	245.233	46.4783	-1.0605	-0.967573	8.63299e-10	5.12006e-07
PAQR8	106.936	17.3029	127.16	15.0446	-2.62397	-1.63871	7.8187e-10	5.12006e-07
SAMD9L	728.146	205.705	696.305	123.873	-1.82362	-1.41953	8.29611e-10	5.12006e-07
GLRX	568.992	264.91	335.228	90.6189	-1.10339	-0.998999	9.44844e-10	5.29037e-07
CALM2	3457.34	2022.42	1403.19	453.353	-0.773628	-0.735363	1.20325e-09	6.45623e-07
PCMT1	468.162	259.64	196.485	71.3059	-0.851079	-0.800581	1.24531e-09	6.45623e-07
CISD1	41.3861	19.8081	22.3761	5.87703	-1.06976	-0.972398	1.42648e-09	7.1314e-07
ARL6IP5	1934.4	1209.33	687.333	229.228	-0.677695	-0.651219	1.68843e-09	8.14987e-07
MRPL51	241.123	133.852	118.516	28.0946	-0.850322	-0.79906	1.78012e-09	8.30605e-07
PGBD2	48.0779	13.3142	47.7562	7.25474	-1.85294	-1.40664	3.68812e-09	1.66536e-06
GAPT	240.89	77.7171	219.677	38.2709	-1.6333	-1.30835	4.08956e-09	1.6837e-06
SPTSSA	267.941	150.368	116.319	37.2926	-0.834353	-0.783721	4.02495e-09	1.6837e-06
UGDH	54.9053	15.23	51.7906	9.33486	-1.85101	-1.40386	4.03756e-09	1.6837e-06
ARFIP1	146.526	65.7546	96.2287	18.9558	-1.15713	-1.02751	5.3283e-09	2.01583e-06
FASTKD1	115.06	51.6299	73.5382	16.0217	-1.15741	-1.02789	5.18323e-09	2.01583e-06
STAT1	1994.3	942.982	1452.29	297.83	-1.08069	-0.973589	5.18688e-09	2.01583e-06
NDUFB3	192.93	117.499	75.8987	23.5423	-0.715721	-0.682583	5.81516e-09	2.14212e-06
ACADM	203.877	79.3804	153.04	38.9842	-1.36102	-1.15576	7.09786e-09	2.1446e-06
ATP6V0E1	869.94	471.258	428.701	125.012	-0.884569	-0.82278	7.20075e-09	2.1446e-06
BLVRA	509.174	308.128	178.281	90.0643	-0.724913	-0.690166	6.94971e-09	2.1446e-06
BPNT1	93.4231	31.2159	81.6487	14.5306	-1.58273	-1.27682	6.79768e-09	2.1446e-06
C9orf69	241.621	71.0664	228.681	52.2116	-1.76514	-1.35787	7.17421e-09	2.1446e-06
ECHDC1	358.847	148.953	262.778	51.4264	-1.269	-1.10033	6.25494e-09	2.1446e-06
MEGF9	1034.81	354.945	907.96	181.379	-1.54381	-1.25767	6.38232e-09	2.1446e-06
TRIM5	124.801	45.1255	99.3207	20.7154	-1.46699	-1.218	6.08846e-09	2.1446e-06
ZNF234	30.4911	8.96089	25.808	5.81533	-1.77179	-1.36339	6.6445e-09	2.1446e-06
SLC35A1	268.362	105.405	204.699	33.8354	-1.34893	-1.14767	7.7292e-09	2.25403e-06
MEAF6	676.12	507.287	148.261	62.7085	-0.414516	-0.407692	9.24976e-09	2.64241e-06
CKS1B	55.7188	28.077	25.0676	11.2765	-0.98969	-0.903286	9.82376e-09	2.69633e-06
IKBIP	82.0529	31.474	60.5613	14.5956	-1.38487	-1.1665	9.70823e-09	2.69633e-06
GIMAP6	645.629	256.153	488.97	99.8315	-1.33362	-1.13573	1.01734e-08	2.73859e-06
PTGS2	702.892	248.754	610.074	139.834	-1.49906	-1.2277	1.0653e-08	2.7615e-06
SELPLG	1693.53	581.538	1376.12	349.404	-1.54209	-1.24987	1.05266e-08	2.7615e-06
IDH1	205.146	76.217	173.734	29.7414	-1.42955	-1.18978	1.13513e-08	2.88902e-06
GIMAP1	413.051	151.698	380.454	61.0529	-1.44511	-1.19617	1.34674e-08	3.29583e-06
LOC100294145	74.8348	31.3721	51.6151	12.5793	-1.25702	-1.08589	1.41041e-08	3.29583e-06
RPE	115.046	46.0522	85.0469	18.9616	-1.32238	-1.12589	1.4127e-08	3.29583e-06
SNAPC3	105.011	46.4538	67.5612	17.605	-1.17855	-1.0352	1.40656e-08	3.29583e-06
TBCE	140.551	83.8484	53.4965	23.0377	-0.74797	-0.708548	1.34078e-08	3.29583e-06
CDK2AP2	273.412	138.395	152.892	38.339	-0.983353	-0.895787	1.74776e-08	4.01068e-06
LRRC8D	474.926	282.951	194.959	68.8458	-0.747591	-0.707521	1.8012e-08	4.06665e-06
ZNF594	25.0374	7.07387	22.1774	4.94153	-1.8264	-1.36466	1.88792e-08	4.19478e-06
ANP32A	1873.64	1408.68	311.737	266.986	-0.411344	-0.40437	1.96166e-08	4.29051e-06
HN1L	124.926	46.5862	99.4471	23.346	-1.42355	-1.17879	2.15843e-08	4.5095e-06
NUDCD1	71.2828	30.8175	45.6073	12.5751	-1.20975	-1.05233	2.15656e-08	4.5095e-06
TLR5	131.671	42.6512	122.689	25.6463	-1.62835	-1.28008	2.12405e-08	4.5095e-06
PSMD4	912.982	616.709	289.629	98.8461	-0.566105	-0.548028	2.29965e-08	4.66528e-06
SP110	900.58	599.368	292.853	116.38	-0.587604	-0.567451	2.27975e-08	4.66528e-06
LSM2	140.987	100.975	32.5158	19.0967	-0.484895	-0.473426	2.35614e-08	4.69197e-06
NEK7	582.474	319.92	284.808	87.7239	-0.864744	-0.802846	2.37984e-08	4.69197e-06
GIN1	37.7098	12.85	33.4148	5.14356	-1.55608	-1.24545	2.41534e-08	4.69583e-06
ARV1	57.3154	22.1988	42.7409	11.1278	-1.36987	-1.14741	2.53043e-08	4.85219e-06
RNASEL	115.307	44.0607	96.2715	17.2289	-1.389	-1.15771	2.57288e-08	4.86691e-06
CHCHD1	120.247	77.1139	43.2457	14.6958	-0.643911	-0.617324	2.69958e-08	5.03849e-06
CASP5	17.3352	4.4599	16.4851	3.13458	-1.94958	-1.39763	2.9131e-08	5.36546e-06
ARSK	32.6008	14.6327	17.814	6.88735	-1.15611	-1.01396	3.38713e-08	5.85346e-06
EXOSC1	210.535	135.739	81.6774	20.461	-0.634229	-0.608442	3.3523e-08	5.85346e-06
KCNE3	228.626	69.3251	235.874	39.6272	-1.72295	-1.31109	3.35971e-08	5.85346e-06
PAK1	772.947	392.278	469.995	112.48	-0.978987	-0.889143	3.37928e-08	5.85346e-06
TMA16	96.3015	48.5429	56.2322	12.9156	-0.990841	-0.898113	3.34331e-08	5.85346e-06
LOC100133286	73.1092	34.256	50.4049	10.8534	-1.09943	-0.974935	3.59729e-08	6.14084e-06
ACN9	67.9151	33.1699	36.1988	13.0905	-1.0327	-0.928012	3.7077e-08	6.25306e-06
HAUS1	125.188	75.2525	49.4332	21.4271	-0.735286	-0.695386	3.78569e-08	6.30858e-06
METTL7A	490.752	202.051	375.087	80.4372	-1.28088	-1.09043	3.9123e-08	6.44287e-06
CD200R1	66.9634	19.3046	62.2258	13.1663	-1.79696	-1.33524	4.0296e-08	6.55887e-06
MKKS	158.389	70.3415	114.644	24.0667	-1.17237	-1.02042	5.20673e-08	8.37745e-06
NADK	1083.04	540.62	679.714	142.791	-1.00272	-0.903979	5.37667e-08	8.55257e-06
MRPS5	404.652	307.512	88.71	33.5193	-0.398084	-0.391316	5.78983e-08	9.10629e-06
SPTLC2	837.567	445.719	462.393	138.56	-0.910484	-0.834437	6.44053e-08	1.00172e-05
CYSLTR1	193.039	86.5043	134.187	34.4761	-1.15865	-1.00958	6.54857e-08	1.00733e-05
PREB	295.127	141.361	194.851	47.9311	-1.06226	-0.944334	7.18701e-08	1.09352e-05
WDR92	37.9985	12.1607	35.1937	6.70977	-1.64872	-1.26697	7.34842e-08	1.10606e-05
CENPQ	23.4538	8.16144	21.3164	3.80303	-1.53305	-1.21598	7.75688e-08	1.13105e-05
MEFV	382.933	120.155	369.164	79.7344	-1.6733	-1.27468	7.68452e-08	1.13105e-05
MYL12A	3656.06	2230.97	1589.24	524.791	-0.712617	-0.674482	7.75487e-08	1.13105e-05
IRF2	371.585	139.982	297.145	81.1451	-1.40812	-1.15272	8.13275e-08	1.17363e-05
MRPS18B	207.953	145.376	58.15	29.2904	-0.518681	-0.503528	8.38776e-08	1.19808e-05
C1GALT1C1	84.1905	37.3162	56.3505	15.5816	-1.17684	-1.01879	8.63008e-08	1.22024e-05
ANKRD22	48.395	7.98793	110.515	6.13242	-1.78024	-1.91897	8.95547e-08	1.25359e-05
HSD17B4	444.778	159.798	395.174	81.575	-1.47712	-1.18561	9.09837e-08	1.26098e-05
SPCS2	418.486	250.232	189.49	61.8216	-0.743136	-0.699612	9.28088e-08	1.27366e-05
ING4	210.107	92.2097	159.836	29.1896	-1.18871	-1.02539	9.44094e-08	1.28305e-05
C11orf73	133.554	61.8012	86.5347	23.9508	-1.11311	-0.976111	1.01569e-07	1.30032e-05
COMMD8	234.616	140.927	102.636	35.9314	-0.736676	-0.694104	9.74975e-08	1.30032e-05
JRKL	74.3654	34.6821	49.193	11.3182	-1.10197	-0.968839	1.02183e-07	1.30032e-05
MAT2B	968.051	587.385	441.727	131.482	-0.720996	-0.680879	1.01321e-07	1.30032e-05
NDUFA8	110.496	59.9446	52.5539	22.9896	-0.884938	-0.812853	1.0121e-07	1.30032e-05
RAB10	843.594	423.025	540.663	110.535	-0.996228	-0.895485	1.01447e-07	1.30032e-05
UBE2L6	877.583	448.053	571.445	157.643	-0.969992	-0.87652	1.01046e-07	1.30032e-05
GBP1	588.316	261.892	576.452	106.604	-1.16746	-1.01046	1.09536e-07	1.35689e-05
TTC9C	62.6192	28.6582	44.258	12.0167	-1.1286	-0.986012	1.08606e-07	1.35689e-05
VPS72	149.107	75.8647	87.2833	24.3212	-0.975815	-0.880488	1.08254e-07	1.35689e-05
APOL1	244.038	127.434	133.545	44.663	-0.938348	-0.85256	1.15304e-07	1.40382e-05
ARPC5	2316.15	1032.76	1587.15	408.64	-1.16533	-1.00864	1.1533e-07	1.40382e-05
ZNF248	62.5298	24.2304	50.0736	10.6588	-1.37053	-1.12828	1.17055e-07	1.41253e-05
SPN	1258.25	456.919	1041.29	300.965	-1.46144	-1.17375	1.18424e-07	1.41684e-05
CBR1	153.01	77.0771	104.311	18.9378	-0.991517	-0.890852	1.26146e-07	1.48549e-05
PRDX3	447.719	224.881	281.607	67.4218	-0.994318	-0.892762	1.26285e-07	1.48549e-05
GIMAP2	608.965	292.023	391.562	113.367	-1.06046	-0.93888	1.27399e-07	1.48611e-05
ANKS1B	83.836	39.399	56.9519	14.663	-1.09248	-0.9604	1.32533e-07	1.51549e-05
C9orf64	40.4388	13.5709	36.232	7.21278	-1.58233	-1.22715	1.34248e-07	1.51549e-05
KRCC1	202.995	81.2077	162.403	35.3759	-1.32203	-1.09993	1.33679e-07	1.51549e-05
SAC3D1	36.3694	11.47	34.1447	7.41229	-1.66591	-1.26232	1.31559e-07	1.51549e-05
RPA2	466.377	306.568	188.961	60.7125	-0.60648	-0.58167	1.41138e-07	1.58052e-05
VMP1	855.604	483.216	414.845	144.711	-0.824832	-0.764456	1.4308e-07	1.58955e-05
MRPS31	139.826	75.4892	83.1034	18.5392	-0.891409	-0.81616	1.44716e-07	1.59506e-05
MRPS11	144.996	86.5335	60.3939	24.7436	-0.745043	-0.69991	1.46851e-07	1.60596e-05
ENPP5	24.6772	6.31703	24.9799	6.00662	-1.95791	-1.35203	1.56452e-07	1.69769e-05
HMGN4	878.254	553.955	336.049	140.872	-0.664785	-0.632078	1.61611e-07	1.74018e-05
ZNF2	21.7134	7.39215	21.9757	3.56181	-1.56176	-1.21556	1.68774e-07	1.80344e-05
MRS2	173.811	84.7284	107.671	31.6178	-1.03753	-0.921089	1.71151e-07	1.81498e-05
CAP1	4962.18	3065.38	1969.14	748.18	-0.694973	-0.657558	1.75997e-07	1.849e-05
DCPS	142.092	96.9381	39.9993	22.0958	-0.555211	-0.535771	1.77001e-07	1.849e-05
FH	243.329	164.571	82.6233	29.3814	-0.565676	-0.545115	1.78343e-07	1.84921e-05
ABRACL	446.174	285.538	161.839	78.1687	-0.64476	-0.614409	1.99277e-07	2.03991e-05
SLC25A20	161.099	59.4116	145.501	30.3745	-1.43942	-1.15489	1.99648e-07	2.03991e-05
AK2	711.182	386.004	373.398	120.686	-0.881962	-0.807241	2.03512e-07	2.04947e-05
HIATL1	383.736	197.866	247.153	42.0987	-0.956793	-0.862858	2.0216e-07	2.04947e-05
ATF1	221.465	130.931	105.817	29.6329	-0.759704	-0.71078	2.11319e-07	2.10297e-05
UQCC2	79.881	39.5272	44.9214	16.0346	-1.0165	-0.90506	2.11829e-07	2.10297e-05
HSPA1L	31.0516	17.3193	14.545	5.21343	-0.85497	-0.7864	2.23942e-07	2.20757e-05
CD101	218.058	86.327	143.802	55.5522	-1.33675	-1.10075	2.26346e-07	2.21566e-05
STX7	496.982	240.376	330.207	78.5407	-1.04836	-0.92618	2.29603e-07	2.23193e-05
ELP3	190.668	106.973	91.8358	37.1325	-0.833854	-0.769572	2.36197e-07	2.28019e-05
FBXO22	90.0608	50.5796	47.0154	11.8479	-0.835372	-0.770764	2.38081e-07	2.2824e-05
PSMA5	606.312	412.36	234.066	48.4139	-0.556906	-0.536851	2.4043e-07	2.2824e-05
RALBP1	569.865	296.498	315.371	114.973	-0.942978	-0.85175	2.41317e-07	2.2824e-05
NDUFAF1	65.6179	29.4145	48.2509	10.6027	-1.1622	-0.999583	2.45928e-07	2.3104e-05
LOC100505812	136.317	61.9492	98.6582	24.8754	-1.13999	-0.985444	2.49725e-07	2.33043e-05
NEIL1	250.326	493.914	139.845	221.85	0.981102	0.87841	2.63244e-07	2.44032e-05
THRIL	49.1081	18.6336	38.1735	11.9177	-1.40185	-1.13202	2.69633e-07	2.4831e-05
LIMA1	86.0032	39.6203	54.8338	19.8206	-1.11914	-0.971494	2.72581e-07	2.49385e-05
C14orf142	58.3708	32.2376	27.5295	11.1025	-0.859036	-0.788429	2.74528e-07	2.49535e-05
CYB5B	288.079	160.125	137.499	62.7123	-0.847549	-0.779038	3.02672e-07	2.73342e-05
SLC25A40	157.751	62.3485	128.126	29.7633	-1.33987	-1.09824	3.04764e-07	2.73467e-05
TIA1	859.281	531.803	404.356	93.5502	-0.692695	-0.654167	3.11701e-07	2.7791e-05
COX11	273.717	173.713	102.788	46.2825	-0.655726	-0.622768	3.24903e-07	2.87848e-05
COPZ1	742.143	505.205	258.4	88.1927	-0.555179	-0.534864	3.27783e-07	2.88573e-05
NMNAT1	50.6743	18.3169	43.4863	8.78746	-1.47145	-1.16144	3.33664e-07	2.91914e-05
TLR7	172.208	65.6031	135.591	46.0415	-1.3936	-1.12358	3.42491e-07	2.97776e-05
GPN3	102.333	60.1424	45.0785	19.2	-0.768035	-0.715706	3.63406e-07	3.13627e-05
SRSF6	4381.34	6025.5	1080.8	1081.32	0.459798	0.448027	3.65203e-07	3.13627e-05
PREPL	177.783	85.1092	129.689	21.3738	-1.06342	-0.932457	3.70113e-07	3.13991e-05
VPS45	237.377	107.693	159.945	42.4031	-1.14102	-0.982129	3.68632e-07	3.13991e-05
DCAF7	509.119	226.825	399.423	89.3596	-1.1668	-0.997776	3.73779e-07	3.1519e-05
CCT7	1026.51	705.338	328.254	148.089	-0.54154	-0.522452	3.79989e-07	3.18509e-05
TRIM27	320.753	154.703	235.638	39.7689	-1.05282	-0.924832	3.94314e-07	3.28548e-05
ATP6V1D	189.682	111.349	100.96	24.2693	-0.77154	-0.718051	4.05119e-07	3.3358e-05
MANF	260.888	164.3	102.242	48.5922	-0.667111	-0.631943	4.03165e-07	3.3358e-05
SLAMF6	374.53	122.433	358.998	106.316	-1.61259	-1.215	4.15276e-07	3.39943e-05
KLHDC7B	83.1405	51.7155	39.4072	10.7814	-0.686807	-0.648332	4.37677e-07	3.56198e-05
C14orf119	140.844	75.5744	92.5604	16.352	-0.901063	-0.817418	4.50346e-07	3.60916e-05
C2orf74	68.3514	27.7774	52.1288	13.7508	-1.29643	-1.06989	4.5121e-07	3.60916e-05
CHCHD4	46.6028	24.5539	24.8019	8.5927	-0.924281	-0.834713	4.47953e-07	3.60916e-05
ZMYM6NB	122.996	41.4239	111.924	32.5987	-1.56989	-1.1968	4.53817e-07	3.60939e-05
SLAMF7	606.124	313.228	299.723	173.32	-0.952096	-0.854074	4.71083e-07	3.72555e-05
STAT2	1292.17	753.363	708.491	171.785	-0.778492	-0.722878	4.87398e-07	3.83292e-05
VDAC3	655.512	482.941	183.079	69.7344	-0.441223	-0.430558	5.02593e-07	3.93033e-05
SNAPIN	145.855	79.9298	82.9015	22.7781	-0.869987	-0.793477	5.16896e-07	4.00358e-05
TCAIM	102.221	44.4414	69.2858	22.4669	-1.20284	-1.0156	5.1768e-07	4.00358e-05
VAMP8	827.887	525.693	328.632	123.721	-0.655494	-0.621414	5.22953e-07	4.02214e-05
SAMHD1	2585.5	1154.06	1959.66	419.853	-1.16378	-0.992076	5.2903e-07	4.04664e-05
TMSB4X	39796.2	28386.3	11561.5	5747.79	-0.487425	-0.473056	5.32929e-07	4.05432e-05
GGCT	158.375	106.549	48.747	27.1374	-0.57483	-0.551463	5.54606e-07	4.19642e-05
TAF12	213.017	143.291	71.3774	32.3338	-0.572553	-0.549453	5.59094e-07	4.20764e-05
CXCR2	85.587	35.0954	60.1152	19.9348	-1.2901	-1.06253	5.72545e-07	4.26569e-05
NUDT12	18.7436	6.02678	15.1045	4.22029	-1.63093	-1.21698	5.72903e-07	4.26569e-05
LOC284837	108.456	37.6492	107.736	22.2704	-1.52818	-1.17423	5.92728e-07	4.38848e-05
OSTF1	959.569	450.785	593.12	233.511	-1.08996	-0.945188	5.95665e-07	4.38848e-05
CASP1	1253.82	609.306	823.064	253.868	-1.04139	-0.913433	6.10168e-07	4.44851e-05
LINC00998	99.349	46.7075	69.0385	17.7469	-1.09012	-0.945238	6.08575e-07	4.44851e-05
NBR1	966.595	571.278	499.874	115.248	-0.759017	-0.706402	6.18861e-07	4.48682e-05
TDRD9	66.5534	25.1909	57.097	14.8244	-1.4024	-1.11801	6.21834e-07	4.48682e-05
MRPL52	185.465	129.625	60.471	20.7144	-0.517244	-0.499935	6.29988e-07	4.52235e-05
CDPF1	38.4689	16.9367	28.4235	5.54965	-1.18745	-1.00449	6.48718e-07	4.63304e-05
SLC35A5	151.932	66.4097	113.812	25.9687	-1.19577	-1.00855	6.54817e-07	4.65286e-05
CCT3	991.152	671.525	358.849	129.722	-0.561406	-0.539313	6.61005e-07	4.655e-05
MEA1	249.798	160.455	97.9491	39.6163	-0.638956	-0.606762	6.62494e-07	4.655e-05
RAC2	2961.27	1720.49	1308.12	600.519	-0.783504	-0.725585	6.65095e-07	4.655e-05
C17orf80	126.325	71.3907	69.5084	16.4945	-0.825629	-0.758449	6.72738e-07	4.68507e-05
STT3A	415.025	242.275	201.868	72.8624	-0.777369	-0.720659	6.80979e-07	4.71898e-05
AARS	254.837	124.83	176.779	41.4795	-1.03006	-0.904665	7.13523e-07	4.88762e-05
C21orf59	180.169	90.8506	119.52	27.5664	-0.988502	-0.876672	7.11416e-07	4.88762e-05
HSDL2	156.6	69.1608	110.848	34.449	-1.17997	-0.998243	7.18104e-07	4.88762e-05
NUB1	847.353	676.406	164.977	79.1375	-0.325578	-0.321126	7.19281e-07	4.88762e-05
OAS3	910.262	341.994	1005.06	216.92	-1.41231	-1.11868	7.57497e-07	5.12244e-05
SMUG1	52.6124	22.887	37.7666	11.2485	-1.20334	-1.01098	7.86087e-07	5.29022e-05
MIR631	19.5032	42.5155	11.1229	21.8192	1.13126	0.967309	8.00478e-07	5.29351e-05
MTIF3	330.622	221.625	124.994	40.2232	-0.577833	-0.55347	7.97903e-07	5.29351e-05
PFDN6	195.442	124.671	78.413	29.7051	-0.649705	-0.615474	7.93516e-07	5.29351e-05
SLC40A1	304.407	134.656	240.32	60.8151	-1.17706	-0.99509	8.05485e-07	5.29351e-05
ZSCAN5A	13.4052	4.7282	10.9737	2.93298	-1.50811	-1.16256	8.02403e-07	5.29351e-05
MED20	53.1265	29.0731	28.9585	10.1902	-0.879584	-0.797946	8.46155e-07	5.5348e-05
IQGAP1	3696.83	1951.58	2189.77	698.739	-0.921699	-0.828202	8.76241e-07	5.70494e-05
APOPT1	149.851	101.309	49.77	24.3594	-0.565175	-0.542152	8.84654e-07	5.73305e-05
LOC100505622	26.968	10.816	17.7669	7.49362	-1.32345	-1.07407	8.92189e-07	5.75524e-05
SKP2	142.899	91.7569	53.4692	25.4528	-0.64182	-0.60846	9.04887e-07	5.81037e-05
C16orf52	61.7027	29.5517	40.6161	11.8228	-1.06418	-0.924412	9.61887e-07	6.12931e-05
PSMA4	1026.57	786.088	251.911	116.172	-0.385272	-0.377761	9.65094e-07	6.12931e-05
TRG-AS1	146.844	70.6951	97.8933	25.7003	-1.05641	-0.919133	9.67693e-07	6.12931e-05
ACTR2	5844.41	3533.08	2465.08	1116.96	-0.726189	-0.678247	9.75207e-07	6.14908e-05
CMAS	197.798	129.584	71.9757	33.872	-0.610822	-0.581751	9.81328e-07	6.15963e-05
UNC45A	336.944	184.382	192.897	59.6361	-0.870471	-0.790204	9.85681e-07	6.15963e-05
AFMID	43.7448	17.2417	36.2315	9.73146	-1.34777	-1.08347	1.01826e-06	6.30462e-05
EMR3	82.6093	29.0999	80.7016	19.1269	-1.50711	-1.1539	1.02484e-06	6.30462e-05
FUT7	87.8424	35.256	86.4432	15.9602	-1.32082	-1.06982	1.02087e-06	6.30462e-05
RAB27A	1021.66	610.865	449.82	195.95	-0.742174	-0.690954	1.0269e-06	6.30462e-05
FLJ44635	30.5766	13.6294	20.3814	6.87811	-1.17245	-0.989336	1.07307e-06	6.55934e-05
IFI44L	1003.08	286.786	1739.02	187.901	-1.80641	-1.24998	1.0864e-06	6.61191e-05
ZNF780B	89.3145	40.1903	66.9977	15.0225	-1.15406	-0.977888	1.10987e-06	6.72549e-05
TMX1	489.591	328.991	177.188	66.8358	-0.574602	-0.549996	1.11589e-06	6.73283e-05
COA4	109.817	64.0837	60.5974	13.8612	-0.781014	-0.721364	1.1472e-06	6.83975e-05
MGST2	99.3744	46.2487	63.3445	21.1678	-1.10496	-0.947831	1.15315e-06	6.83975e-05
PSME2	1255.84	772.965	635.346	199.269	-0.700227	-0.656509	1.14734e-06	6.83975e-05
RPAP3	244.527	148.886	118.827	38.2564	-0.717422	-0.670568	1.15158e-06	6.83975e-05
FIG4	271.345	119.3	197.721	67.3462	-1.18557	-0.995386	1.16322e-06	6.85221e-05
TMOD2	234.086	97.7132	184.01	51.8972	-1.26051	-1.03656	1.16504e-06	6.85221e-05
MS4A14	122.241	39.9125	124.365	28.6866	-1.61744	-1.19111	1.19326e-06	6.98879e-05
LSM10	328.222	233.95	80.9208	55.9267	-0.489662	-0.474156	1.20806e-06	7.01853e-05
PSMB8	1375.56	1114.94	229.389	149.01	-0.303173	-0.299419	1.20836e-06	7.01853e-05
CAT	974.083	460.593	626.47	227.046	-1.08084	-0.932053	1.23593e-06	7.14901e-05
ATPIF1	549.284	392.115	168.352	75.7873	-0.485948	-0.470754	1.24364e-06	7.164e-05
CLCC1	133.241	66.6438	89.4661	19.3854	-1.00111	-0.880565	1.25087e-06	7.17607e-05
SLC35C1	135.246	70.7233	80.3274	27.3674	-0.937583	-0.837017	1.25995e-06	7.1987e-05
AMICA1	1897.3	747.394	1471.52	449.344	-1.34411	-1.07707	1.28285e-06	7.29975e-05
ZNF585A	74.7833	44.2177	34.9354	13.0753	-0.758322	-0.703009	1.30516e-06	7.39664e-05
HMOX2	357.371	250.905	118.378	46.5975	-0.511473	-0.493749	1.3175e-06	7.43645e-05
ATG4C	82.9434	28.8254	75.2416	24.9005	-1.52296	-1.15451	1.33947e-06	7.51016e-05
SLC19A2	100.734	152.937	34.3662	43.1008	0.605728	0.576549	1.34129e-06	7.51016e-05
TMOD3	439.6	288.361	179.349	64.4426	-0.609133	-0.579519	1.37144e-06	7.61802e-05
WDR61	227.891	147.41	97.8873	23.1822	-0.629448	-0.596881	1.37034e-06	7.61802e-05
ARL11	81.3144	29.8239	71.5619	19.1136	-1.45204	-1.12451	1.38274e-06	7.65045e-05
PLAC8	974.932	595.266	474.572	158.993	-0.711762	-0.665241	1.40179e-06	7.72529e-05
SLC46A2	98.1681	37.3559	88.8721	18.8731	-1.39718	-1.09973	1.45069e-06	7.96341e-05
BTN3A3	739.031	371.155	409.123	182.981	-0.993537	-0.874003	1.46689e-06	8.02093e-05
RTP4	34.1404	16.7976	22.438	7.30277	-1.02644	-0.895776	1.49095e-06	8.12072e-05
EIF2B3	92.1093	52.1017	44.4544	19.3381	-0.822986	-0.752327	1.51594e-06	8.21619e-05
FGD2	855.009	342.372	666.729	201.27	-1.3205	-1.06268	1.52021e-06	8.21619e-05
PDE6D	134.81	62.37	92.5576	30.8092	-1.11168	-0.948283	1.59495e-06	8.58699e-05
TIMM8B	187.442	129.081	57.5516	32.0123	-0.538397	-0.517428	1.62367e-06	8.70808e-05
ZNF559	108.591	40.4345	99.9986	23.8052	-1.4253	-1.10991	1.63035e-06	8.71053e-05
AHSA1	425.763	286.291	152.989	71.5975	-0.57382	-0.548469	1.71596e-06	9.06414e-05
PDCD6IP	1293.92	867.996	505.233	156.274	-0.576385	-0.55071	1.70771e-06	9.06414e-05
SAMM50	322.131	236.492	98.4998	32.0504	-0.446242	-0.43411	1.7111e-06	9.06414e-05
MLX	524.49	373.629	141.646	84.2516	-0.489404	-0.473472	1.73394e-06	9.12472e-05
FCGR3A	2650.07	1032.17	2270.09	635.898	-1.36036	-1.07916	1.7431e-06	9.13853e-05
LOC100130950	148.916	62.5533	122.863	31.391	-1.25316	-1.02613	1.7857e-06	9.32693e-05
NME6	64.0323	36.2358	34.6414	9.44844	-0.82664	-0.754228	1.79493e-06	9.34029e-05
GCSAM	80.321	29.5696	66.8459	17.0975	-1.43996	-1.114	1.82783e-06	9.47627e-05
PCK2	156.689	89.7753	85.874	24.4083	-0.804969	-0.73759	1.84162e-06	9.51257e-05
C4orf3	1217.96	859.217	355.767	195.026	-0.50335	-0.485941	1.86337e-06	9.5544e-05
GPSM2	44.2552	27.7469	18.1758	6.73509	-0.681858	-0.63995	1.86009e-06	9.5544e-05
NNT	551.766	372.447	215.934	60.8052	-0.567717	-0.542946	1.89724e-06	9.69255e-05
POLD3	138.197	81.2872	66.5127	26.0796	-0.76698	-0.707985	1.93031e-06	9.82561e-05
TRIP4	236.629	186.94	47.1433	25.6491	-0.338334	-0.332926	1.94375e-06	9.85817e-05
DYRK4	90.8598	61.1228	32.6085	13.2864	-0.575081	-0.549229	2.05013e-06	0.000103602
ATP5H	710.961	499.622	236.847	93.4369	-0.508712	-0.490551	2.13677e-06	0.000107592
C4orf27	87.7872	44.275	50.7126	19.712	-0.989274	-0.867884	2.16034e-06	0.000108282
GTF2H5	129.114	76.8239	62.8901	22.3859	-0.750856	-0.694832	2.16595e-06	0.000108282
DEPDC5	268.352	346.471	56.0502	56.1021	0.370826	0.363659	2.17373e-06	0.000108284
SORD	78.7135	38.9096	48.5676	18.3324	-1.01943	-0.887261	2.23292e-06	0.000110838
RUVBL1	139.696	64.6037	98.5697	29.4367	-1.11326	-0.945081	2.25818e-06	0.000111696
PRDX1	734.557	455.723	290.058	159.875	-0.689002	-0.644977	2.27218e-06	0.000111993
TAPSAR1	1028.18	703.836	338.865	193.622	-0.547029	-0.524442	2.30211e-06	0.000112675
VPS35	566.763	337.25	314.269	66.4745	-0.749811	-0.693692	2.29819e-06	0.000112675
KRBOX4	93.683	58.8256	42.407	13.6085	-0.67525	-0.633695	2.32036e-06	0.000113172
CD180	152.626	62.3422	183.806	28.4927	-1.2927	-1.04168	2.33341e-06	0.000113413
PRKAR1A	1447	901.666	716.598	179.218	-0.682699	-0.639667	2.37776e-06	0.000115169
FAM173B	40.4813	14.9246	34.6135	8.88801	-1.44196	-1.10873	2.44413e-06	0.000117976
ABI3	382.316	206.807	221.869	80.47	-0.887416	-0.796609	2.4629e-06	0.000118364
GPR162	109.677	34.6679	107.73	24.4206	-1.66269	-1.18563	2.46909e-06	0.000118364
DNASE1L3	18.6528	7.4472	13.3211	4.47213	-1.33583	-1.06164	2.52654e-06	0.000120705
SMC2	135.422	78.1475	72.0363	23.1986	-0.794948	-0.728183	2.55776e-06	0.000121781
CETN3	49.245	24.8512	38.3181	9.31319	-0.994419	-0.869721	2.57966e-06	0.000122407
HGF	44.9515	18.6433	34.658	10.7675	-1.27468	-1.03112	2.60667e-06	0.000123271
SCIMP	455.358	177.028	383.912	102.36	-1.36384	-1.07269	2.64312e-06	0.000124574
IFI16	1617.68	1027.64	642.893	374.822	-0.6547	-0.616208	2.65405e-06	0.000124669
AKIP1	72.2031	42.404	36.6524	12.2271	-0.771327	-0.709896	2.67118e-06	0.000125054
HIBCH	66.0186	30.5045	49.874	12.4057	-1.11645	-0.944778	2.72578e-06	0.000127185
PHB	412.473	257.295	185.011	67.1259	-0.681379	-0.638078	2.75714e-06	0.000128221
KIAA1841	40.7174	20.2936	22.5806	9.29465	-1.00686	-0.877209	2.77945e-06	0.000128415
SMCO4	150.485	55.8449	131.465	41.0747	-1.43098	-1.10064	2.77967e-06	0.000128415
GVINP1	644.364	182.53	645.294	168.011	-1.81953	-1.22124	2.81235e-06	0.000129439
LINC00324	57.2344	28.914	39.6063	10.0807	-0.991361	-0.866814	2.82032e-06	0.000129439
UGP2	706.557	420.076	377.449	116.824	-0.750167	-0.692928	2.8904e-06	0.000132222
PNPO	58.1282	25.4715	48.8119	10.4749	-1.19585	-0.98827	2.96136e-06	0.000135026
TST	54.7292	25.6189	37.5887	11.6496	-1.0978	-0.932764	2.98888e-06	0.000135839
LAGE3	124.975	84.6511	39.9871	22.1387	-0.56598	-0.540481	3.03571e-06	0.000137521
APOBEC3C	359.516	211.743	171.658	74.5017	-0.764517	-0.703818	3.07842e-06	0.000138426
SLC37A2	270.325	103.577	262.197	55.2063	-1.38512	-1.07894	3.08537e-06	0.000138426
ZZEF1	2137.25	2666.26	429.822	315.235	0.319213	0.314481	3.06997e-06	0.000138426
GPBAR1	159.547	82.0881	112.551	25.9654	-0.961932	-0.846246	3.11262e-06	0.000139203
TP53TG5	25.4887	41.9258	12.4998	11.2176	0.729571	0.676068	3.14092e-06	0.000140021
CREBL2	441.359	196.491	336.416	100.615	-1.16786	-0.97162	3.17705e-06	0.000141182
MESDC2	346.337	254.019	81.8356	58.1439	-0.447871	-0.434934	3.24024e-06	0.000143535
ORMDL2	164.81	110.929	62.3796	22.5098	-0.571708	-0.545267	3.2527e-06	0.000143632
B3GALT4	96.0982	58.9596	44.2141	16.9822	-0.705736	-0.657233	3.29771e-06	0.000144707
DENR	608.483	473.104	140.69	65.7419	-0.36391	-0.35689	3.2947e-06	0.000144707
HDHD2	170.885	72.8067	135.407	37.6489	-1.23153	-1.00484	3.35248e-06	0.00014646
HOMEZ	32.8086	13.3147	29.4158	6.26396	-1.3067	-1.04277	3.35859e-06	0.00014646
FCGR1B	51.9741	21.137	49.5814	12.5606	-1.29957	-1.03817	3.36931e-06	0.000146471
NUP50-AS1	88.775	51.3783	48.4618	13.8669	-0.793443	-0.725502	3.41429e-06	0.000147967
HRSP12	34.953	13.5209	26.6413	9.14938	-1.36941	-1.07076	3.42887e-06	0.00014814
MAPK13	614.602	846.174	182.826	162.824	0.461925	0.447662	3.47299e-06	0.000149584
MRPL1	180.502	131.507	52.6699	27.1463	-0.456202	-0.442434	3.54876e-06	0.00015145
RPP25	29.7692	14.2533	20.9355	5.9983	-1.08304	-0.921703	3.54261e-06	0.00015145
SQRDL	673.158	447.337	232.896	134.313	-0.589656	-0.560527	3.52961e-06	0.00015145
TP53BP1	441.186	584.098	97.1205	127.635	0.405784	0.396012	3.60409e-06	0.000153344
COG4	302.405	152.589	212.753	51.8056	-0.987377	-0.861555	3.65464e-06	0.000154509
HTATIP2	310.966	199.889	131.516	51.9255	-0.638963	-0.602117	3.65793e-06	0.000154509
STYXL1	122.83	62.6402	71.5698	27.3889	-0.972995	-0.852112	3.66458e-06	0.000154509
DHRS4-AS1	183.967	96.6121	111.75	37.3945	-0.930592	-0.823477	3.77238e-06	0.000158101
NCDN	133.057	65.1641	84.7168	34.104	-1.02996	-0.888506	3.76694e-06	0.000158101
TLR8	597.384	248.029	421.603	168.224	-1.26846	-1.02109	3.79081e-06	0.000158399
ANXA9	36.7363	17.0868	26.6183	8.4992	-1.10863	-0.936211	3.80729e-06	0.000158615
SKAP2	598.094	251.975	450.684	153.2	-1.24748	-1.01059	3.82148e-06	0.000158733
SPINT1	124.474	58.3046	94.7324	24.9403	-1.09653	-0.928449	3.86755e-06	0.000160171
HVCN1	387.298	161.321	346.231	98.8873	-1.26359	-1.01831	3.89874e-06	0.000160987
REXO2	174.914	123.329	53.2402	29.3819	-0.502848	-0.484374	3.94478e-06	0.000162409
UQCR10	320.351	232.996	98.826	44.1105	-0.458789	-0.444649	3.97042e-06	0.000162985
ATXN1L	1989.77	2909.66	739.751	412.994	0.548459	0.524583	4.02794e-06	0.000164812
TSPAN31	125.106	76.9343	59.1572	19.9642	-0.703222	-0.654336	4.04712e-06	0.000164812
ZBTB8OS	181.507	138.261	41.7283	24.917	-0.392286	-0.383356	4.05024e-06	0.000164812
UBE4B	590.76	696.866	63.982	90.6282	0.237326	0.235316	4.14237e-06	0.000168072
DNAJC24	113.267	67.417	58.7692	17.9719	-0.750744	-0.691681	4.20483e-06	0.000169623
IGIP	31.0348	13.3782	25.4641	5.98108	-1.21831	-0.995254	4.19672e-06	0.000169623
PRDM2	2031.44	3017.51	758.539	619.47	0.571113	0.544146	4.22044e-06	0.000169764
LARS	613.808	257.173	468.439	162.57	-1.25497	-1.01249	4.24759e-06	0.000170366
PRIM1	78.049	44.9119	38.315	16.2895	-0.795933	-0.726171	4.29965e-06	0.000171961
C17orf62	675.536	272.386	556.25	176.529	-1.31042	-1.0387	4.31396e-06	0.000172042
C1orf123	248.391	166.326	104.709	30.9687	-0.578999	-0.550897	4.34232e-06	0.000172681
MIR223	27.8346	9.90601	24.7468	5.90024	-1.50105	-1.11745	4.36973e-06	0.000173279
ME2	506.068	291.065	277.702	92.8845	-0.798357	-0.727666	4.4165e-06	0.000173658
MRPL34	221.218	161.074	60.7261	35.0878	-0.458393	-0.444188	4.39639e-06	0.000173658
TARP	210.078	111.003	116.752	53.5446	-0.920255	-0.815092	4.40999e-06	0.000173658
CYBB	5199.68	2198.23	4005.46	1283.23	-1.24215	-1.00521	4.45853e-06	0.000173845
GEMIN7	140.67	98.7649	39.0896	24.4084	-0.511544	-0.491927	4.4531e-06	0.000173845
GTSF1	17.4422	6.20705	15.7735	5.20078	-1.48649	-1.11293	4.45468e-06	0.000173845
MCM3	289.376	164.243	155.738	60.4186	-0.817791	-0.742064	4.49304e-06	0.000174704
ZNF137P	22.3467	8.63214	18.3613	5.32056	-1.37239	-1.06612	4.72969e-06	0.000183397
SMIM14	140.851	53.5954	114.557	43.3443	-1.39454	-1.07339	4.80678e-06	0.000185871
ADAM10	1278.49	804.31	588.523	212.103	-0.668798	-0.625725	4.88969e-06	0.000188556
MGAT5	850.755	1216.82	268.286	278.939	0.516361	0.495984	4.92945e-06	0.000189158
PARP9	778.966	489.968	486.069	123.591	-0.66892	-0.625792	4.93232e-06	0.000189158
RAB5B	605.205	302.778	415.866	130.344	-0.999337	-0.866054	4.97027e-06	0.000190093
AP2B1	1360.6	947.965	472.394	216.46	-0.521565	-0.500566	4.9957e-06	0.000190544
LOC101927631	46.9633	66.4519	12.8237	17.1374	0.501399	0.4826	5.02967e-06	0.000191319
GIGYF2	796.983	1033.47	166.755	208.374	0.375451	0.367447	5.07728e-06	0.000192606
TRIM47	23.591	12.5367	11.7854	6.24873	-0.914812	-0.810286	5.23495e-06	0.000197824
TRPV2	498.876	334.163	198.286	72.1071	-0.579081	-0.5505	5.24309e-06	0.000197824
SNUPN	102.381	66.239	46.8425	11.2674	-0.63275	-0.595833	5.27753e-06	0.000198588
HN1	444.16	315.05	117.151	82.2421	-0.495449	-0.477286	5.2947e-06	0.0001987
APAF1	537.082	307.561	346.676	72.8265	-0.805042	-0.731508	5.34194e-06	0.000199937
ZNF512	253.514	119.173	189.059	50.065	-1.08953	-0.919929	5.41039e-06	0.000201959
ZKSCAN7	17.4259	5.9682	15.7489	3.49626	-1.55462	-1.13101	5.47815e-06	0.000203945
DENND2D	668.688	335.887	471.479	126.765	-0.9935	-0.861035	5.62041e-06	0.000208133
IPCEF1	459.704	271.263	230.456	89.8167	-0.761462	-0.698368	5.60784e-06	0.000208133
MCTS1	260.723	167.256	118.817	35.4047	-0.641906	-0.603095	5.75858e-06	0.000212688
SEMA6B	605.073	2591.78	742.513	2873.59	2.09892	1.22433	5.83672e-06	0.000215006
ICAM2	425.95	262.407	216.25	70.3256	-0.699389	-0.649666	5.88131e-06	0.00021608
TMEM79	56.847	28.6452	38.8913	11.0309	-0.991117	-0.859259	5.931e-06	0.000217335
POLR3K	65.3668	36.2819	38.2069	12.7978	-0.854226	-0.766688	5.99e-06	0.000218924
FAM111A	714.805	332.676	510.393	156.199	-1.10353	-0.926489	6.01692e-06	0.000219336
CTSC	1321.36	824.854	523.71	307.192	-0.679946	-0.633913	6.08764e-06	0.000221337
TLR10	98.5178	38.0482	123.128	21.0648	-1.37409	-1.05961	6.12064e-06	0.00022196
METTL13	139.795	78.481	98.0889	17.3829	-0.835763	-0.75315	6.17535e-06	0.000222218
MTFR1L	354.245	250.135	117.683	45.8704	-0.502387	-0.48322	6.16243e-06	0.000222218
ZKSCAN8	720.602	945.703	179.642	173.912	0.392868	0.383554	6.16411e-06	0.000222218
MRPS34	350.544	243.651	131.439	42.2908	-0.526151	-0.504197	6.25038e-06	0.000223767
PRPSAP1	195.238	105.005	114.373	46.1946	-0.895384	-0.795133	6.24147e-06	0.000223767
ZNF226	89.2046	52.1049	48.3634	14.7325	-0.778141	-0.710471	6.27516e-06	0.000224081
AKR7L	10.1757	19.1727	5.12428	8.58209	0.942604	0.82579	6.3938e-06	0.000226583
CEP63	324.246	221.427	122.1	48.2628	-0.551185	-0.525982	6.3929e-06	0.000226583
ZNF146	486.299	312.822	230.049	72.4538	-0.636927	-0.598639	6.36812e-06	0.000226583
FCGR1A	185.707	88.2193	147.09	49.0081	-1.07414	-0.908531	6.43192e-06	0.000227359
C6orf211	119.87	69.5912	69.4847	19.882	-0.787521	-0.717331	6.4822e-06	0.000228559
NUDT7	15.8716	6.69034	11.6533	3.88016	-1.26406	-1.00977	6.52021e-06	0.000229321
ZNF33B	202.864	112.147	117.974	38.4202	-0.856413	-0.767452	6.54573e-06	0.000229642
SLC35B3	125.593	71.4259	70.9605	20.7805	-0.816752	-0.738877	6.5623e-06	0.000229648
PLEKHA8P1	33.6888	15.5578	22.9035	8.54289	-1.11608	-0.932878	6.66315e-06	0.000232017
VKORC1L1	100.238	48.0902	75.8494	19.8172	-1.06164	-0.90104	6.66293e-06	0.000232017
APOL2	296.425	182.114	128.821	76.6794	-0.703614	-0.652442	6.71922e-06	0.000233389
GLCE	66.2076	25.1284	58.8371	15.8987	-1.39938	-1.06764	6.7581e-06	0.00023358
PPP1R11	405.743	265.06	168.669	72.1547	-0.614992	-0.580208	6.74528e-06	0.00023358
CTBP2	365.814	212.669	192.058	71.0962	-0.783626	-0.714006	6.8575e-06	0.000236432
ATG7	414.746	299.473	129.343	57.9553	-0.470488	-0.454507	6.90017e-06	0.000236737
VPRBP	612.927	766.206	101.713	140.934	0.32292	0.317653	6.90008e-06	0.000236737
NFE2	265.2	123.731	201.269	68.8006	-1.10102	-0.923108	6.9243e-06	0.000236984
AIDA	433.394	305.602	136.176	74.309	-0.504261	-0.484662	6.97901e-06	0.000238274
COX14	238.066	183.822	56.363	32.5951	-0.370923	-0.362966	7.05121e-06	0.000240153
OSER1-AS1	31.4717	12.1759	26.962	7.60609	-1.36845	-1.055	7.06997e-06	0.000240207
C21orf33	375.378	225.117	202.393	57.2906	-0.738621	-0.679576	7.10338e-06	0.00024045
THEM6	66.9838	36.4062	42.6219	11.1925	-0.883335	-0.785936	7.11147e-06	0.00024045
FPR3	14.8743	4.83588	19.7358	3.24344	-1.62204	-1.14367	7.23023e-06	0.000243877
BTAF1	3049.49	4312.23	915.189	1043.86	0.499943	0.480747	7.25292e-06	0.000244054
CHMP5	338.195	242.893	128.685	39.7605	-0.477913	-0.461091	7.28229e-06	0.000244454
HINFP	104.558	62.2075	52.8983	19.7307	-0.749924	-0.688231	7.33121e-06	0.000245508
TMEM218	111.276	48.2264	81.4385	29.8538	-1.20724	-0.979078	7.38304e-06	0.000246653
ZNF583	22.897	10.2305	17.0132	5.47121	-1.16836	-0.959534	7.41025e-06	0.000246973
HSPA1A	265.846	132.996	170.492	91.2807	-0.999414	-0.861722	7.43539e-06	0.000247222
PRIMPOL	88.7557	45.4773	59.7016	14.9858	-0.965963	-0.840505	7.53852e-06	0.000250057
CD3G	328.128	195.351	154.647	73.5154	-0.748364	-0.686728	7.58979e-06	0.000251163
CYB5D2	76.8547	51.6899	28.977	11.5972	-0.578616	-0.549179	7.63173e-06	0.000251955
CENPJ	85.2002	48.6536	47.4884	16.0287	-0.8101	-0.733058	7.65155e-06	0.000252015
PARP1	937.557	569.914	511.858	146.983	-0.718513	-0.663527	7.68473e-06	0.000252514
AP1S1	108.031	53.6251	67.887	30.7628	-1.0115	-0.868708	7.82852e-06	0.000256636
LACTB2	42.1084	17.8659	34.4194	9.67661	-1.24163	-0.995177	7.84719e-06	0.000256647
IL32	1875.32	979.394	956.901	613.759	-0.937086	-0.821066	7.86744e-06	0.00025671
COMMD1	110.116	75.3662	36.9174	20.4219	-0.544557	-0.519738	7.98425e-06	0.000259312
ERLIN1	174.274	119.678	60.6235	31.7594	-0.546069	-0.521037	7.98404e-06	0.000259312
ISG15	594.495	247.165	879.77	112.962	-1.266	-1.00569	8.04676e-06	0.000260737
TMEM69	124.922	80.8287	56.2919	18.4361	-0.6311	-0.593018	8.1257e-06	0.000262082
UBE2V2	265.174	181.844	87.674	45.9464	-0.544131	-0.519317	8.10991e-06	0.000262082
LOC101929099	55.0521	25.4471	36.5636	14.6317	-1.11579	-0.929168	8.14852e-06	0.000262214
THOC3	80.0776	54.3946	28.7996	14.0896	-0.559086	-0.532252	8.32633e-06	0.000267321
LINC01137	22.954	12.7872	11.7183	5.12674	-0.857796	-0.766677	8.40497e-06	0.000269228
C12orf76	65.1006	35.1692	38.1938	16.8588	-0.890061	-0.788959	8.4363e-06	0.000269615
CD27-AS1	312.366	178.43	185.859	54.1711	-0.808811	-0.731321	8.48528e-06	0.000270562
GALNT7	246.051	163.453	109.937	27.2589	-0.592264	-0.560332	8.74761e-06	0.000277662
POLR2H	197.018	143.041	55.4559	30.1549	-0.46247	-0.44695	8.74598e-06	0.000277662
FKBP3	355.971	241.88	150.57	45.3184	-0.558181	-0.531253	8.84213e-06	0.000278431
NHSL2	101.068	25.2494	112.392	29.2543	-2.00048	-1.20286	8.84635e-06	0.000278431
POLH	161.742	92.1726	98.6899	30.2047	-0.813209	-0.734281	8.85139e-06	0.000278431
TNFAIP8	1096.33	761.016	319.261	241.958	-0.526284	-0.503584	8.84151e-06	0.000278431
VNN1	75.3235	27.0228	75.1235	21.8882	-1.48563	-1.09176	8.88973e-06	0.00027901
CBX1	308.292	184.658	172.411	46.9098	-0.74033	-0.679693	8.92209e-06	0.000279399
RCBTB2	438.287	228.087	297.069	84.8898	-0.942869	-0.823532	9.00593e-06	0.000281395
HCK	1493.01	683.555	1149.42	355.526	-1.12733	-0.933691	9.05051e-06	0.000282158
LMAN2L	53.0483	23.0439	45.3082	10.2472	-1.20479	-0.974334	9.17625e-06	0.000285443
ASGR1	187.959	95.5647	111.415	51.3519	-0.976623	-0.844943	9.27357e-06	0.00028783
BAIAP2-AS1	172.797	70.472	157.051	37.8214	-1.29517	-1.01602	9.37002e-06	0.000289948
EXOSC2	280.142	350.43	49.7282	63.5885	0.324329	0.318836	9.38322e-06	0.000289948
FAR2	80.0606	37.92	65.5376	14.5946	-1.08241	-0.908173	9.47989e-06	0.00029229
DPAGT1	128.449	66.6963	80.7543	24.9966	-0.946931	-0.825656	9.57807e-06	0.000294022
MED17	444.309	605.955	130.275	111.113	0.448751	0.434392	9.57259e-06	0.000294022
TBCA	720.108	492.316	281.436	119.359	-0.54844	-0.522622	9.699e-06	0.000297082
RASSF4	684.589	272.51	552.58	191.738	-1.3292	-1.0297	9.77256e-06	0.000298682
CRLF3	666.41	522.227	134.279	93.4892	-0.351177	-0.344198	9.83669e-06	0.000299987
GPR171	117.147	51.9868	100.666	25.7943	-1.17208	-0.956018	9.94373e-06	0.000302592
PIGM	72.3255	43.2436	41.4153	9.01051	-0.747786	-0.684881	9.96855e-06	0.000302689
GSDMD	780.262	485.014	382.403	124.613	-0.686188	-0.636739	1.01778e-05	0.000308375
BTN3A2	1209.89	577.301	840.136	357.98	-1.06748	-0.898453	1.02282e-05	0.000309232
RARRES3	626.725	449.539	236.45	87.7946	-0.479002	-0.461513	1.02671e-05	0.000309739
HDDC3	84.6035	48.5947	49.4186	13.6291	-0.801055	-0.724454	1.03124e-05	0.000310436
RSAD2	160.442	65.6858	212.443	61.2012	-1.28848	-1.01059	1.0393e-05	0.000312191
SLC7A11-AS1	7.10336	25.9296	9.14092	36.9067	1.88683	1.17602	1.04182e-05	0.000312279
CD244	523.036	294.046	299.787	113.747	-0.83115	-0.74576	1.06886e-05	0.000319031
COX10	131.707	97.9929	34.3314	18.5961	-0.42614	-0.413714	1.06891e-05	0.000319031
PRR29	325.488	220.949	127.715	50.5627	-0.560029	-0.532354	1.07603e-05	0.000319795
PSMC5	990.185	763.264	291.153	92.4824	-0.375633	-0.367042	1.07474e-05	0.000319795
ASF1B	35.1079	18.875	21.9694	6.90136	-0.90895	-0.799557	1.09093e-05	0.000323533
MYCL	215.435	72.9134	221.999	54.5222	-1.5641	-1.11028	1.09837e-05	0.000325053
CCNB1	24.327	13.0448	15.8305	5.44385	-0.909799	-0.799966	1.10349e-05	0.000325193
TCEAL8	202.504	147.833	62.9866	31.4576	-0.453525	-0.438523	1.10179e-05	0.000325193
MSH2	140.477	73.7675	94.7452	29.4637	-0.930283	-0.813279	1.11657e-05	0.000328356
CCDC152	37.7566	22.4381	16.7284	8.83991	-0.754376	-0.689104	1.12216e-05	0.000328363
MS4A6A	1358.71	498.158	1105.59	374.428	-1.44774	-1.07216	1.12052e-05	0.000328363
TCHP	227.681	124.764	139.31	42.0844	-0.86871	-0.771771	1.12363e-05	0.000328363
AIFM1	219.321	140.68	97.7594	40.5271	-0.641904	-0.60069	1.12875e-05	0.000329171
MRPL43	327.835	256.664	79.0175	35.1839	-0.353726	-0.346502	1.1334e-05	0.000329841
IARS2	660.671	421.726	303.758	112.212	-0.648009	-0.605601	1.13671e-05	0.000330119
SCYL3	168.773	108.382	77.0799	26.5129	-0.640013	-0.599081	1.15441e-05	0.000334562
OSTC	535.602	387.66	180.146	70.7746	-0.466619	-0.450221	1.16752e-05	0.000337639
TCEANC2	98.2913	43.4516	80.9026	20.9227	-1.17803	-0.956303	1.16985e-05	0.000337639
SLC6A12	23.9333	8.35405	22.6968	6.3574	-1.532	-1.09927	1.17611e-05	0.000338748
UBR3	563.266	722.336	108.08	153.593	0.358955	0.351367	1.18879e-05	0.000341698
THAP8	17.4762	5.65872	16.3888	4.60514	-1.62141	-1.12682	1.19864e-05	0.000343824
LRRC27	57.165	30.3794	33.5034	12.8917	-0.91144	-0.800321	1.20439e-05	0.000344062
NLRP12	205.751	75.7612	194.316	56.6007	-1.4428	-1.06856	1.20271e-05	0.000344062
DTD2	63.2169	33.1583	38.9977	14.5683	-0.932746	-0.814091	1.22216e-05	0.000348427
LSM6	254.532	185.386	68.0876	44.2097	-0.457509	-0.441953	1.23088e-05	0.0003502
COPG2	72.9607	36.2621	48.4554	18.1914	-1.00934	-0.861821	1.24266e-05	0.000352121
FRAT2	337.637	208.452	181.938	57.2521	-0.696844	-0.644234	1.24214e-05	0.000352121
LPAR6	600.784	367.624	292.584	126.356	-0.709123	-0.653745	1.25698e-05	0.000355458
SLC5A6	481.591	728.29	177.274	236.961	0.597083	0.563205	1.26567e-05	0.000357196
NDUFB5	371.602	218.097	182.768	82.5245	-0.769417	-0.699542	1.27734e-05	0.000359762
BPHL	31.5727	22.0563	8.7779	5.66504	-0.5231	-0.500046	1.29455e-05	0.000363877
AATF	618.287	508.379	118.602	65.1411	-0.281627	-0.277901	1.2982e-05	0.000364172
MON1A	43.0744	22.0139	28.2784	9.74459	-0.970557	-0.837533	1.30833e-05	0.00036482
PSMB10	1052.4	703.177	456.069	158.676	-0.582045	-0.550503	1.30705e-05	0.00036482
RNF8	126.602	90.8906	33.5698	25.2466	-0.4771	-0.459426	1.30574e-05	0.00036482
TRAPPC6B	144.89	79.6197	96.0588	21.7555	-0.865021	-0.767918	1.31463e-05	0.000365847
CLASP2	612.68	809.675	142.038	189.534	0.402584	0.391825	1.3202e-05	0.000366669
CARD8	1032.95	512.216	712.092	237.44	-1.01207	-0.862309	1.33941e-05	0.000371267
TTC1	302.132	209.713	103.153	63.3941	-0.52701	-0.503288	1.3577e-05	0.000375594
MRPS33	146.406	101.461	54.6607	26.1802	-0.527946	-0.504068	1.36599e-05	0.000377143
KLHL8	236.183	165.759	76.9742	38.6612	-0.511742	-0.489938	1.37309e-05	0.000377612
ORAI3	123.949	69.1371	83.7294	21.4278	-0.844426	-0.753264	1.37213e-05	0.000377612
FKRP	259.93	333.437	52.4315	64.3831	0.360462	0.352656	1.38954e-05	0.000381388
TLDC2	536.471	292.508	352.437	83.064	-0.875432	-0.774383	1.40074e-05	0.000383711
ELP6	88.2244	57.4199	32.9219	19.1695	-0.618348	-0.580614	1.40553e-05	0.000384269
NAPEPLD	68.1632	34.2712	47.8827	14.1232	-0.994827	-0.85138	1.42297e-05	0.000388279
TMEM126B	179.408	119.621	80.2393	23.6082	-0.586956	-0.55438	1.42748e-05	0.000388753
EFNA4	27.1111	16.5779	12.8597	4.36746	-0.720795	-0.662411	1.4389e-05	0.000391101
PDHB	401.837	295.12	130.773	48.4569	-0.446483	-0.431777	1.44785e-05	0.000392771
CCDC112	153.575	102.749	61.0266	25.558	-0.581216	-0.54949	1.46467e-05	0.000392824
CHMP4A	544.001	402.541	178.352	63.4591	-0.434813	-0.421192	1.46591e-05	0.000392824
LAMTOR2	267.47	168.737	115.395	56.8543	-0.665538	-0.618656	1.46437e-05	0.000392824
PPP1R7	587.412	456.743	161.911	67.6053	-0.362531	-0.354559	1.46157e-05	0.000392824
RWDD2B	50.9111	27.7692	30.8623	11.6081	-0.880754	-0.777712	1.47049e-05	0.000392824
SDHC	409.367	269.707	177.833	64.2653	-0.602617	-0.5674	1.45283e-05	0.000392824
TRIQK	109.702	46.1305	90.6671	27.7021	-1.25256	-0.987403	1.45885e-05	0.000392824
ZNF30	33.2903	18.6821	18.3793	7.08714	-0.836894	-0.747592	1.47029e-05	0.000392824
C9orf139	56.0068	19.9025	58.4994	13.7358	-1.49609	-1.08087	1.47684e-05	0.000393768
TXNDC9	135.786	93.5459	46.058	25.3983	-0.53917	-0.513587	1.48753e-05	0.000395437
ZNF74	59.0537	28.0991	42.5076	14.8531	-1.06997	-0.895037	1.48875e-05	0.000395437
FLI1	1047.24	522.762	746.782	256.117	-1.00249	-0.85495	1.5178e-05	0.000402391
UBTD2	57.6175	30.7153	36.2372	12.7121	-0.912317	-0.798422	1.52088e-05	0.000402443
YIPF4	137.509	90.0683	65.6701	20.7528	-0.613571	-0.576307	1.54049e-05	0.000406865
FYB	4407.52	2761.17	1971.13	843.729	-0.674706	-0.625691	1.55003e-05	0.000408612
CLNS1A	476.216	314.613	196.113	83.9461	-0.598681	-0.563863	1.56951e-05	0.000409126
CNDP2	845.998	557.506	397.025	115.498	-0.602085	-0.566719	1.5584e-05	0.000409126
RAB3D	353.447	168.692	244.807	98.3399	-1.06793	-0.892567	1.5649e-05	0.000409126
TANC2	304.911	432.142	97.038	108.088	0.50375	0.482644	1.55816e-05	0.000409126
TMED10	1499.57	1207.98	277.175	189.99	-0.311844	-0.306706	1.56368e-05	0.000409126
VBP1	296.522	219.979	83.3063	48.5345	-0.431844	-0.418402	1.5692e-05	0.000409126
SULT1B1	45.5828	16.5214	36.3325	13.7214	-1.46749	-1.06964	1.57638e-05	0.000410151
CSF1R	1534.17	535.349	1568.11	361.34	-1.519	-1.08509	1.58425e-05	0.000411435
CD300A	735.993	427.714	397.839	160.762	-0.783481	-0.708452	1.59245e-05	0.000412798
APBB1IP	886.172	558.715	466.087	131.971	-0.665997	-0.61863	1.60202e-05	0.000414512
FBXO6	152.833	100.292	70.9672	24.6344	-0.608862	-0.572225	1.61636e-05	0.000417451
GBP1P1	15.8217	5.21745	25.3421	3.98727	-1.59514	-1.10606	1.64357e-05	0.000423695
AP1AR	164.788	98.3736	90.11	28.4164	-0.745623	-0.680216	1.64858e-05	0.000424159
CARD16	541.442	326.611	244.931	136.582	-0.7295	-0.667931	1.65142e-05	0.000424159
ANXA6	2261.58	1062.33	1494.7	719.895	-1.09009	-0.903908	1.65814e-05	0.000425104
N6AMT1	19.6715	8.26869	15.6118	3.92801	-1.25433	-0.986511	1.66521e-05	0.000426135
CMKLR1	144.208	45.4308	158.958	43.8434	-1.66625	-1.12192	1.67741e-05	0.000426242
ICMT	227.166	115.72	153.73	54.3787	-0.97385	-0.836341	1.67751e-05	0.000426242
LIMS1	949.372	640.191	360.383	192.046	-0.568735	-0.538517	1.67781e-05	0.000426242
N6AMT2	16.3617	7.32935	12.4575	3.60988	-1.16362	-0.943545	1.67481e-05	0.000426242
ZNF655	1893.16	2399.25	424.746	369.436	0.342022	0.335214	1.6812e-05	0.000426331
HCG11	109.643	59.9373	76.4665	16.9047	-0.875152	-0.772531	1.69883e-05	0.000430023
COX15	260.114	172.898	115.101	35.1699	-0.591304	-0.55745	1.7059e-05	0.00043061
SAE1	442.393	310.414	143.594	88.9504	-0.511309	-0.489095	1.7073e-05	0.00043061
DPYD-AS1	52.6677	23.0589	44.4365	11.8336	-1.19845	-0.959102	1.71405e-05	0.000431533
SLC16A13	19.8648	10.0623	12.9603	4.16207	-0.990688	-0.847194	1.7248e-05	0.000433459
TNFSF13B	660.089	291.727	542.838	194.756	-1.1784	-0.948879	1.73135e-05	0.000434328
CD27	416.301	222.283	277.105	88.056	-0.905528	-0.792464	1.73511e-05	0.000434492
IGSF6	369.037	192.509	225.826	94.7043	-0.939798	-0.814347	1.76662e-05	0.000441332
TMEM154	334.783	169.591	230.859	79.4985	-0.982286	-0.840793	1.76873e-05	0.000441332
FAM118B	112.213	72.5587	52.08	15.81	-0.631368	-0.590395	1.77381e-05	0.000441668
IFT122	118.986	151.086	22.802	26.9946	0.344171	0.337195	1.77639e-05	0.000441668
SHISA5	1208.99	779.86	523.175	252.697	-0.632741	-0.591387	1.79306e-05	0.000445022
MOSPD2	168.311	74.1006	157.211	41.5733	-1.18406	-0.951	1.80199e-05	0.000446448
PAGR1	244.255	163.672	108.191	32.9395	-0.578928	-0.54691	1.81561e-05	0.000449025
DCTPP1	115.117	81.9834	34.0055	21.3072	-0.490022	-0.470287	1.82498e-05	0.000450549
DYNLL1	443.192	263.906	218.161	94.8049	-0.748933	-0.681947	1.84166e-05	0.000453866
RPP40	16.54	7.17584	12.98	3.78301	-1.22086	-0.968913	1.85109e-05	0.000455387
ARMC10	173.966	95.8563	104.288	41.0958	-0.86135	-0.762064	1.90257e-05	0.000465596
NUDT9	117.29	72.8525	55.3706	23.395	-0.687133	-0.634545	1.90245e-05	0.000465596
ZNF623	109.003	60.2754	68.7946	19.5915	-0.85658	-0.758917	1.89851e-05	0.000465596
DECR1	469.916	288.513	220.007	94.4529	-0.704323	-0.647833	1.90774e-05	0.000466049
SPRYD3	228.823	144.623	110.403	37.982	-0.662426	-0.615007	1.91471e-05	0.000466935
ARL2	36.4984	20.1211	21.3708	7.79507	-0.865927	-0.765274	1.92697e-05	0.000469108
DUS1L	1200.79	1507.39	186.22	354.296	0.328157	0.322045	1.94625e-05	0.000471341
KIF2A	898.668	659.067	257.951	144.762	-0.447423	-0.432185	1.94307e-05	0.000471341
MDM4	2299.97	3115.53	635.673	694.336	0.438041	0.423715	1.94169e-05	0.000471341
C15orf57	170.937	128.83	48.3116	21.8466	-0.408096	-0.396466	1.94993e-05	0.000471418
DDX46	1248.13	927.491	415.319	128.869	-0.428577	-0.415136	1.95562e-05	0.00047198
ALDH3A2	287.297	183.326	137.012	44.535	-0.649415	-0.604472	1.97167e-05	0.000475033
ZNF133	70.9747	37.2743	43.8273	18.2837	-0.929554	-0.806888	1.97623e-05	0.000475315
LRFN3	34.5127	13.694	28.2466	11.6339	-1.33113	-1.01473	1.98586e-05	0.00047681
ATP5J2	150.602	102.296	54.8071	28.2002	-0.559217	-0.529891	2.02854e-05	0.000486174
LOC339803	19.025	8.33788	16.2772	3.77563	-1.20296	-0.958779	2.0318e-05	0.000486174
OCLM	13.6726	22.6993	6.17552	7.95243	0.740253	0.674598	2.03603e-05	0.000486353
CCR2	359.837	111.49	424.371	98.6379	-1.69101	-1.11918	2.03957e-05	0.00048637
BRCA1	35.803	18.548	22.3838	8.72382	-0.955352	-0.822786	2.04383e-05	0.000486556
HDAC1	1401.01	1028.13	446.584	226.04	-0.44657	-0.431319	2.06808e-05	0.000491494
RACGAP1	57.6586	32.3822	33.0409	13.3078	-0.836356	-0.744239	2.08696e-05	0.000494561
TMEM101	152.387	103.807	58.2665	28.737	-0.555446	-0.526649	2.08805e-05	0.000494561
SIGLEC1	570.414	152.462	1063.38	171.702	-1.90382	-1.15029	2.09676e-05	0.000495784
TOM1L1	29.2736	14.7089	16.6884	8.44214	-0.997093	-0.847891	2.10082e-05	0.000495907
CCDC61	78.2368	36.0848	59.5065	18.6708	-1.11812	-0.91503	2.1237e-05	0.000500464
TRMT13	161.695	92.892	106.295	22.8322	-0.801048	-0.719079	2.13344e-05	0.000501915
ZNF697	110.555	196.983	53.7178	103.526	0.834643	0.742406	2.13706e-05	0.000501923
LOC100505549	88.4845	48.1005	53.7722	22.7226	-0.880204	-0.773762	2.14675e-05	0.000503352
AIMP2	135.115	106.874	25.1227	20.2958	-0.341863	-0.334895	2.16493e-05	0.000506767
FAM200B	223.463	159.066	73.7135	39.7433	-0.49122	-0.470958	2.17978e-05	0.000508176
RASSF3	1470.01	1092.42	411.623	211.788	-0.428438	-0.414858	2.18479e-05	0.000508176
TRAPPC3	377.782	271.223	116.151	76.6244	-0.478218	-0.459481	2.18547e-05	0.000508176
TYMP	3274.42	1638.41	2961.26	735.71	-0.998958	-0.848069	2.17651e-05	0.000508176
FAM96A	408.253	246.582	213.041	84.7544	-0.727764	-0.66493	2.19936e-05	0.000510557
SNRPD3	755.053	576.574	208.644	94.1261	-0.389846	-0.379545	2.21597e-05	0.000513562
PTPRC	16084.2	12499.2	4363.02	1767.8	-0.363831	-0.355423	2.22519e-05	0.000514846
MED16	361.273	237.352	128.837	83.197	-0.605841	-0.568546	2.2485e-05	0.000516822
TIMMDC1	224.526	125.647	146.899	40.0936	-0.838395	-0.744846	2.24418e-05	0.000516822
TMEM71	427.693	214.732	287.798	108.768	-0.994227	-0.844882	2.24486e-05	0.000516822
ZNF189	70.6927	37.6311	46.2483	15.9416	-0.914119	-0.795396	2.2478e-05	0.000516822
TNFRSF10C	37.2064	18.0375	25.0776	9.82996	-1.04956	-0.876839	2.2537e-05	0.000517169
CEACAM1	16.3613	7.04054	10.8034	5.293	-1.20997	-0.960286	2.26217e-05	0.00051823
IER3IP1	371.857	274.062	102.51	64.8695	-0.439418	-0.424731	2.26573e-05	0.00051823
B3GAT2	42.6463	26.7165	18.5698	9.72004	-0.669738	-0.6201	2.27092e-05	0.00051857
ZMYM1	93.9672	54.786	52.0718	20.2979	-0.777911	-0.701991	2.28031e-05	0.000519866
CPNE3	586.392	404.451	241.976	86.0216	-0.536814	-0.510424	2.31685e-05	0.00052674
ZNF485	14.9383	6.09862	12.0179	3.43349	-1.30192	-1.00008	2.31799e-05	0.00052674
TMBIM4	553.612	303.971	336.064	132.707	-0.86549	-0.762835	2.34612e-05	0.00053227
RBM6	1189.55	819.658	522.15	138.537	-0.537683	-0.511118	2.36078e-05	0.000534728
KIAA0040	607.917	386.82	285.762	137.994	-0.652472	-0.606089	2.3651e-05	0.000534841
CEP162	90.1679	48.3709	58.1185	20.9534	-0.899305	-0.785274	2.36958e-05	0.000534989
FAM104B	44.0674	26.1557	21.419	9.20077	-0.753249	-0.683528	2.38854e-05	0.000538402
MFSD3	55.9081	26.4197	40.3348	13.1548	-1.08385	-0.894904	2.40599e-05	0.000541464
DDX58	302.172	182.799	173.873	52.473	-0.72597	-0.663021	2.41549e-05	0.000542728
ABCC2	51.6927	81.399	18.2048	37.6743	0.655784	0.60849	2.44296e-05	0.000548022
COQ5	99.9708	63.3778	52.9027	13.5629	-0.660823	-0.612563	2.47257e-05	0.000553556
RPUSD3	97.3902	50.4101	65.8928	22.4575	-0.9515	-0.817934	2.47554e-05	0.000553556
NDUFB10	493.051	385.459	126.263	63.8341	-0.354962	-0.347055	2.48458e-05	0.000554691
PGAP3	274.141	363.545	54.0588	108.763	0.406838	0.395011	2.50244e-05	0.000556902
SIGLEC16	19.6815	8.8133	15.0636	6.06586	-1.16792	-0.937187	2.50012e-05	0.000556902
PIK3AP1	1805.15	1130.92	803.321	438.155	-0.674727	-0.623342	2.52157e-05	0.000560269
PIGH	314.051	453.771	117.126	99.2232	0.532225	0.506223	2.53191e-05	0.000561676
C11orf68	169.865	114.865	73.1291	25.6022	-0.567546	-0.536257	2.55506e-05	0.000564129
EEA1	329.337	167.978	220.38	82.2837	-0.971375	-0.829537	2.54766e-05	0.000564129
PRICKLE3	44.1645	23.7696	28.8608	9.868	-0.89674	-0.783074	2.55389e-05	0.000564129
C18orf54	16.4142	7.10046	11.8304	4.93453	-1.21851	-0.961269	2.56885e-05	0.00056628
ADH5	542.347	438.786	105.938	70.7125	-0.305672	-0.300574	2.5781e-05	0.000566534
PRMT1	510.443	378.14	161.101	68.1843	-0.433282	-0.419013	2.57807e-05	0.000566534
TRIM39	267.034	384.998	104.815	77.9119	0.529371	0.503713	2.58553e-05	0.000566799
TTLL12	197.854	122.967	110.391	28.4513	-0.687813	-0.633463	2.5874e-05	0.000566799
CD79B	385.745	181.856	369.973	120.804	-1.08498	-0.893881	2.59588e-05	0.000567767
C1orf162	1036.69	629.679	517.127	239.652	-0.719624	-0.65771	2.61414e-05	0.00057087
LOC101927204	24.6676	10.6777	18.964	6.63238	-1.20895	-0.956139	2.63186e-05	0.000573843
ZNF441	71.4433	37.7695	42.8227	16.9932	-0.921584	-0.798432	2.64072e-05	0.000574881
NEK4	190.578	125.464	86.3545	30.0872	-0.60462	-0.566933	2.65065e-05	0.000576147
ATP8B1	34.1577	18.0305	18.7207	11.1394	-0.922177	-0.798856	2.68791e-05	0.000583339
TIGD5	56.4355	32.0442	35.9551	9.70797	-0.82019	-0.730898	2.69217e-05	0.000583359
PDCD6	274.73	185.733	121.113	36.1333	-0.565906	-0.534698	2.69845e-05	0.000583816
MX2	862.289	534.257	514.661	155.444	-0.690867	-0.635512	2.71303e-05	0.000586064
FMO4	20.1745	8.75924	15.4442	5.41124	-1.21639	-0.95816	2.73205e-05	0.000588358
NUDT16P1	35.8988	12.696	35.1819	9.5464	-1.5081	-1.06462	2.72913e-05	0.000588358
TMEM254	104.832	57.0033	61.7544	23.9044	-0.881137	-0.77173	2.73899e-05	0.000588947
GNPDA1	168.64	103.276	86.7659	28.4645	-0.709281	-0.649601	2.74737e-05	0.000589841
ALDH1B1	33.2645	19.0526	16.4041	8.00643	-0.816451	-0.727837	2.77637e-05	0.000595156
LOC100131094	223.368	299.365	62.2623	71.2306	0.42397	0.410453	2.78965e-05	0.000596714
YWHAB	4150.44	3066.8	1177.68	690.9	-0.43664	-0.421912	2.79217e-05	0.000596714
KIAA1551	2262.18	1603.53	823.742	339.008	-0.49655	-0.475095	2.80155e-05	0.000597805
LPAL2	26.4259	12.6555	18.5299	8.20753	-1.06032	-0.87971	2.8206e-05	0.000600261
SAMD3	456.831	242.182	291.166	136.163	-0.915503	-0.793619	2.82163e-05	0.000600261
IL1R2	35.1083	91.5194	21.8875	180.079	1.38322	1.02168	2.83414e-05	0.000602007
FAM198B	655.329	237.446	643.566	172.383	-1.465	-1.04963	2.86629e-05	0.000607914
GSR	600.822	436.48	209.172	82.0008	-0.461972	-0.444532	2.90219e-05	0.000613669
RPA1	707.152	470.686	310.268	140.383	-0.587359	-0.552341	2.89893e-05	0.000613669
ASH2L	330.524	235.112	133.896	28.9079	-0.493192	-0.472078	2.92436e-05	0.000616494
NCK1-AS1	21.4877	11.3447	13.1448	4.59872	-0.928243	-0.801605	2.922e-05	0.000616494
NAGK	866.877	505.06	528.769	175.227	-0.779837	-0.701312	2.94516e-05	0.000619946
NUP43	99.6675	54.9578	68.65	16.452	-0.862403	-0.758658	2.95253e-05	0.000620563
DLST	1283.43	1751	400.665	333.131	0.448592	0.432546	2.96167e-05	0.000621551
HSD17B1	77.4834	44.4345	50.0352	14.3895	-0.807693	-0.721121	2.98448e-05	0.000625401
DHFRL1	66.2466	43.4864	31.586	7.95371	-0.614105	-0.574212	3.01388e-05	0.000629688
TNFRSF17	28.992	7.25513	61.6697	10.9741	-2.00445	-1.14172	3.01394e-05	0.000629688
TINAGL1	17.8725	72.0192	19.9714	107.978	2.01461	1.13427	3.02377e-05	0.000629862
TMEM107	86.5992	50.9081	39.4896	20.1328	-0.768757	-0.693205	3.01987e-05	0.000629862
MINA	271.968	188.088	103.284	43.6943	-0.532843	-0.506307	3.03387e-05	0.000631028
TRAPPC12	322.778	179.235	218.264	57.1966	-0.84926	-0.749403	3.05583e-05	0.000633711
ZBTB39	309.748	430.657	103.076	102.913	0.476623	0.457399	3.0539e-05	0.000633711
MGC72080	143.337	185.531	29.2841	42.43	0.374072	0.364631	3.07289e-05	0.000636307
PHF10	929.686	1280.08	263.952	365.378	0.461957	0.444396	3.08385e-05	0.000637633
KATNBL1	158.215	87.4743	93.6744	35.0548	-0.855505	-0.753505	3.09871e-05	0.000638818
PRR11	93.2811	56.1211	46.7446	21.2471	-0.738707	-0.671014	3.0974e-05	0.000638818
OPRL1	77.6771	31.6051	69.6898	25.1034	-1.29933	-0.989599	3.12134e-05	0.000641594
TFCP2	346.859	189.606	222.533	79.2592	-0.871855	-0.764261	3.11967e-05	0.000641594
ZMAT2	884.46	690.68	195.01	136.748	-0.356376	-0.348173	3.14256e-05	0.000645009
LINC01347	18.5294	27.4267	6.6428	8.00568	0.582397	0.547797	3.15666e-05	0.000646008
SYCE2	18.8325	29.2568	6.36012	12.3176	0.64725	0.600593	3.15593e-05	0.000646008
PIN4	104.022	56.6724	69.1558	23.3915	-0.877219	-0.767663	3.17416e-05	0.000648641
MITD1	214.63	125.991	125.742	44.0173	-0.768923	-0.692906	3.18879e-05	0.000650679
RNASEH2A	55.4347	29.3616	32.4879	14.0069	-0.920812	-0.795698	3.19797e-05	0.000651604
KCNJ13	13.8293	28.7416	10.2519	14.8921	1.06794	0.880141	3.20672e-05	0.000652436
MTFMT	81.5066	59.7863	23.2352	13.1508	-0.4505	-0.434134	3.23344e-05	0.000656919
C19orf12	176.252	114.58	79.2249	34.5924	-0.623119	-0.58118	3.24288e-05	0.00065693
LRRC61	57.3726	36.5717	24.5253	11.2965	-0.650085	-0.602828	3.24258e-05	0.00065693
SETD3	546.527	394.34	186.585	80.5679	-0.471421	-0.452697	3.25256e-05	0.000657939
PMVK	138.049	86.1834	69.3997	28.0248	-0.682065	-0.627749	3.25867e-05	0.000658223
MKNK2	4139.94	6237.57	1645.96	1989.82	0.591434	0.555213	3.29255e-05	0.000662383
PARK7	1317.44	1010.56	419.87	149.497	-0.382363	-0.372217	3.29141e-05	0.000662383
PDIA4	677.729	369.777	467.241	154.71	-0.874494	-0.765407	3.29346e-05	0.000662383
MRPL18	263.258	187.938	74.8281	61.4954	-0.48634	-0.465802	3.3119e-05	0.000665135
USP18	57.0738	28.7611	54.3228	16.4365	-0.988278	-0.835957	3.33597e-05	0.000669011
DTWD1	91.8085	59.2658	44.8407	13.2417	-0.634009	-0.589825	3.34474e-05	0.000669809
VPS41	286.634	171.896	166.25	51.2873	-0.739158	-0.670749	3.35675e-05	0.000671255
TMEM102	81.976	53.4682	34.6474	18.1397	-0.620166	-0.578661	3.37355e-05	0.000673651
GPR141	26.2475	10.0281	22.8771	8.17087	-1.38859	-1.02105	3.39236e-05	0.000676443
SGSM2	1116.04	1448.41	239.843	356.258	0.376243	0.366529	3.41865e-05	0.000680258
SLAMF8	30.7672	14.8157	22.4727	6.76271	-1.05942	-0.876179	3.42121e-05	0.000680258
LY75	182.168	101.538	119.871	36.0311	-0.843798	-0.744486	3.48555e-05	0.000691086
RTN3	1224.09	698.441	651.429	338.322	-0.809814	-0.721124	3.48132e-05	0.000691086
DNAH1	1052.72	1338.4	211.825	272.808	0.346382	0.338755	3.49061e-05	0.000691112
CDK4	210.741	138.351	91.4377	41.5638	-0.609003	-0.569405	3.4961e-05	0.000691221
RMI1	43.0958	22.6531	32.5635	7.84481	-0.932616	-0.802132	3.52509e-05	0.000694672
SCP2	821.841	560.929	314.305	162.376	-0.551362	-0.521569	3.53749e-05	0.000694672
SPTBN5	132.501	179.09	35.6412	44.4879	0.437073	0.42192	3.53837e-05	0.000694672
SRRM2	13462	17225.8	3386.93	2400.69	0.355706	0.347446	3.52894e-05	0.000694672
THAP7	289.023	402.731	93.1695	100.072	0.479771	0.459879	3.52313e-05	0.000694672
ZKSCAN3	34.4607	13.0598	31.2563	9.88062	-1.39941	-1.02314	3.57862e-05	0.00070159
KIAA0930	1062.3	529.609	764.162	276.898	-1.00445	-0.843992	3.62692e-05	0.000710065
RGS19	822.619	468.073	462.85	187.096	-0.813785	-0.723348	3.69915e-05	0.000723194
FLYWCH2	79.381	50.9962	33.0735	17.6315	-0.643399	-0.596766	3.74978e-05	0.00073207
FBLN5	27.712	11.9448	24.9428	8.67909	-1.21615	-0.950792	3.78143e-05	0.000736634
MRM1	21.3727	8.95922	20.6465	4.59245	-1.25917	-0.96997	3.78368e-05	0.000736634
BST2	956.156	605.794	467.751	204.466	-0.658795	-0.608752	3.80504e-05	0.000738738
SMG6	444.07	528.775	74.8839	60.6959	0.252775	0.249751	3.80433e-05	0.000738738
SNX1	985.515	659.554	477.996	107.852	-0.579892	-0.545153	3.82422e-05	0.000741433
REEP5	1076.69	812.366	295.281	169.564	-0.406684	-0.394311	3.85949e-05	0.000747236
CCT5	961.202	698.853	324.754	143.285	-0.46055	-0.442719	3.88395e-05	0.000750933
NDUFB1	262.236	196.097	83.1088	35.595	-0.420155	-0.406519	3.89865e-05	0.000752735
C19orf25	116.511	67.2595	69.6052	24.1735	-0.794618	-0.709579	3.94128e-05	0.000758072
CLEC4C	15.229	6.08622	13.0132	4.29728	-1.32365	-0.994382	3.93686e-05	0.000758072
HMBS	88.6507	57.495	37.6682	17.6738	-0.627616	-0.583906	3.94864e-05	0.000758072
INTS7	78.7533	39.7872	50.0287	22.6692	-0.986613	-0.832643	3.95879e-05	0.000758072
SCAF4	640.943	778.143	117.438	104.361	0.280483	0.276346	3.94288e-05	0.000758072
TUBGCP5	288.315	436.515	121.97	136.024	0.599512	0.561102	3.95663e-05	0.000758072
RHOT1	486.147	337.811	185.008	88.6682	-0.526016	-0.499695	3.98941e-05	0.000762894
C21orf2	485.307	644.329	119.011	165.251	0.409394	0.396718	4.01751e-05	0.000767219
P2RY14	33.6567	14.1687	28.3372	9.71193	-1.25068	-0.963825	4.03301e-05	0.00076913
TLE1	213.219	350.963	98.0171	158.542	0.719482	0.654761	4.04436e-05	0.000770244
CCDC170	43.0832	19.7561	30.3266	13.074	-1.13003	-0.908594	4.08039e-05	0.000774822
PET112	70.3937	45.7138	32.4844	11.4857	-0.625865	-0.582424	4.085e-05	0.000774822
SH2D3C	592.006	384.491	278.623	99.728	-0.623454	-0.580392	4.08217e-05	0.000774822
FADS3	188.07	311.195	67.9084	167.194	0.727726	0.66079	4.11738e-05	0.000779907
SIRPG	148.942	81.0591	88.6576	34.4138	-0.877815	-0.765197	4.13393e-05	0.000781984
RGS14	677.634	327.122	506.856	185.743	-1.05071	-0.867441	4.16647e-05	0.000787075
SCLT1	254.576	164.031	108.231	54.2822	-0.635068	-0.589544	4.20237e-05	0.000792787
ARHGAP18	141.586	81.5911	77.8191	33.8592	-0.795985	-0.709866	4.22914e-05	0.000796201
SELL	4277.48	2149.32	2473.6	1288.89	-0.992899	-0.835054	4.23184e-05	0.000796201
MARCH1	754.932	356.243	495.816	239.256	-1.08362	-0.884289	4.26866e-05	0.00080205
IFI35	295.256	165.415	231.737	64.1603	-0.836257	-0.737233	4.308e-05	0.000807914
SEPT11	234.28	148.725	107.11	56.2359	-0.656247	-0.606142	4.31141e-05	0.000807914
TAF11	466.678	579.765	107.427	75.8939	0.314283	0.308419	4.35145e-05	0.000814327
ZSWIM3	13.8479	7.08379	8.74983	4.00225	-0.983022	-0.82986	4.40256e-05	0.000822791
POLR1C	304.921	474.817	132.9	164.919	0.639964	0.593124	4.41378e-05	0.000823789
TRRAP	1419.59	1678.61	239.558	186.846	0.241767	0.239071	4.45838e-05	0.000831005
BTBD18	8.05582	13.9643	3.58243	6.3267	0.809473	0.718217	4.46956e-05	0.000831913
DNAL4	48.9391	28.447	28.1905	11.1738	-0.786429	-0.70288	4.48054e-05	0.000831913
PARP10	916.662	551.699	518.067	159.846	-0.73271	-0.663954	4.48108e-05	0.000831913
MATN1	59.1688	110.905	37.8449	47.9771	0.909129	0.783696	4.53622e-05	0.000839921
WDR3	163.681	123.208	44.9227	25.4012	-0.410325	-0.397415	4.53035e-05	0.000839921
AHCYL1	509.874	315.72	278.339	92.5147	-0.692421	-0.633679	4.57564e-05	0.000846101
CETP	15.4804	8.95948	5.19173	5.30736	-0.781213	-0.698864	4.59416e-05	0.000848405
TMED4	679.592	842.582	138.589	145.245	0.310867	0.305157	4.60279e-05	0.000848879
VNN2	703.006	357.191	435.104	213.971	-0.977057	-0.824645	4.61049e-05	0.00084918
CEBPA-AS1	13.6608	3.30377	15.5128	3.69889	-2.05602	-1.12325	4.66086e-05	0.000857329
FANCE	42.9101	23.333	30.5446	6.4069	-0.887631	-0.770285	4.6897e-05	0.000861502
MRPS14	102.423	64.4651	58.3922	11.242	-0.672316	-0.6182	4.69666e-05	0.000861649
C2CD3	381.629	466.131	60.3926	84.7367	0.288811	0.284208	4.71857e-05	0.000864536
RALB	618.782	355.933	314.839	165.877	-0.798313	-0.710409	4.73644e-05	0.000866676
ALDH18A1	234.325	163.149	91.3522	39.8705	-0.523896	-0.497389	4.77156e-05	0.000871961
TMEM229B	136.639	67.9717	100.822	37.3299	-1.00816	-0.841968	4.78994e-05	0.000874179
SETD7	595.851	793.415	160.106	194.936	0.413873	0.400521	4.80699e-05	0.000876148
MRPL48	131.529	85.1926	51.0225	30.1266	-0.627469	-0.582847	4.81563e-05	0.000876582
NRBP2	235.978	307.059	50.7014	73.9106	0.380203	0.369799	4.82656e-05	0.000877317
S1PR4	551.977	373.237	240.608	98.3974	-0.565377	-0.532278	4.8322e-05	0.000877317
BRPF3	702.927	921.391	212.099	145.868	0.390872	0.379565	4.87782e-05	0.000884453
GZMA	847.247	406.976	739.02	290.193	-1.05766	-0.86818	4.92236e-05	0.000890553
ORC1	39.8415	76.6017	24.092	40.6675	0.946917	0.805552	4.93029e-05	0.000890553
PSME1	2681.34	2088.54	750.413	375.338	-0.360392	-0.351484	4.93055e-05	0.000890553
CCM2	675.165	490.2	228.855	104.761	-0.46231	-0.443802	4.96061e-05	0.000894827
RAB11FIP2	524.756	691.531	153.137	136.782	0.399042	0.386996	4.98648e-05	0.000898336
CEP41	48.934	23.8231	31.1176	15.4052	-1.03587	-0.856644	5.04795e-05	0.000907076
VPS36	484.37	313.228	262.423	55.8986	-0.629867	-0.584529	5.04196e-05	0.000907076
CEACAM4	66.5558	26.6413	52.62	25.6354	-1.32423	-0.985461	5.06513e-05	0.000908996
FBXO22-AS1	22.5738	11.1903	17.7063	4.04589	-1.0251	-0.851062	5.07534e-05	0.000909662
C4orf33	152.444	105.013	60.5184	28.7021	-0.539465	-0.510381	5.09294e-05	0.000910486
CRY2	865.19	1446.79	485.532	297.873	0.742077	0.669786	5.09014e-05	0.000910486
ADAM28	588.714	1039.87	303.967	607.57	0.821274	0.725305	5.11382e-05	0.000913052
MRPS28	98.3705	72.0648	27.3515	19.5253	-0.449193	-0.432074	5.17437e-05	0.000919173
MS4A7	742.458	343.413	601.508	200.44	-1.11266	-0.895204	5.15698e-05	0.000919173
P2RY13	252.689	105.682	214.06	79.5571	-1.25902	-0.960026	5.16905e-05	0.000919173
TM6SF1	107.202	58.2691	77.5507	22.8875	-0.881647	-0.765118	5.1648e-05	0.000919173
ACLY	981.222	745.314	315.54	100.793	-0.397519	-0.38556	5.21273e-05	0.000923644
MIR4271	21.3538	32.927	8.54131	11.963	0.640202	0.592297	5.20772e-05	0.000923644
CFDP1	289.093	183.634	135.133	65.459	-0.654927	-0.604046	5.23323e-05	0.000926103
ANXA4	352.52	162.653	251.78	115.941	-1.11622	-0.896591	5.25226e-05	0.000928297
SWI5	53.445	36.6373	22.0185	8.72974	-0.54485	-0.514845	5.28514e-05	0.00093293
TP53	365.707	263.482	143.033	49.2276	-0.474394	-0.454294	5.30961e-05	0.00093607
MYO1C	313.638	519.134	119.791	304.233	0.727879	0.659092	5.31711e-05	0.000936213
PECR	67.438	36.5692	40.2653	16.0377	-0.885305	-0.76712	5.35608e-05	0.000941889
ATG4A	125.807	95.344	29.8412	22.3718	-0.399877	-0.387668	5.38437e-05	0.000945677
TSNAX	265.597	172.715	123.931	50.4892	-0.621667	-0.577689	5.39856e-05	0.00094698
NCR3LG1	104.907	182.861	57.7264	78.5608	0.803942	0.712851	5.42051e-05	0.00094964
BTK	587.353	305.029	374.908	150.258	-0.945603	-0.803784	5.44754e-05	0.000952199
RUVBL2	195.942	132.779	82.7888	34.4734	-0.563041	-0.529935	5.44872e-05	0.000952199
CKMT2-AS1	31.9103	11.5776	29.8373	9.72654	-1.45881	-1.02756	5.46982e-05	0.000953506
SRP14-AS1	26.9344	13.5345	18.465	6.80424	-0.993571	-0.83238	5.46758e-05	0.000953506
FMNL2	88.2073	46.2582	73.1036	21.9044	-0.933949	-0.796785	5.4852e-05	0.000954999
SNX10	718.732	447.934	313.486	203.004	-0.682516	-0.624996	5.50409e-05	0.00095591
WDR12	69.9924	44.6471	31.1075	15.2933	-0.651414	-0.601142	5.50297e-05	0.00095591
MPZL2	43.3397	20.3026	36.5752	10.3513	-1.10115	-0.888164	5.56279e-05	0.000964907
TBC1D14	868.439	616.444	347.472	125.997	-0.494895	-0.472021	5.5815e-05	0.000966953
LRRCC1	66.8905	39.1573	37.6806	15.4032	-0.774441	-0.69234	5.61132e-05	0.000969719
PYCARD	673.609	380.577	348.053	183.292	-0.824055	-0.72639	5.61127e-05	0.000969719
HSCB	79.2324	56.9297	27.1042	12.3313	-0.480282	-0.459322	5.63124e-05	0.000971962
AURKA	15.9131	8.50754	6.84552	4.97745	-0.920486	-0.788049	5.65903e-05	0.000975556
VPS11	896.555	1204.37	262.774	281.271	0.426156	0.411328	5.7003e-05	0.000981461
KLHL6	393.623	248.895	209.655	70.7389	-0.661816	-0.608923	5.71114e-05	0.00098212
ARL6IP6	197.945	139.433	68.5213	40.5762	-0.506064	-0.4816	5.75095e-05	0.000985334
NHEJ1	115.604	78.6492	42.8607	23.8945	-0.55745	-0.525072	5.74647e-05	0.000985334
PLXNA4	83.576	129.272	39.1962	43.6448	0.629787	0.583766	5.73981e-05	0.000985334
ARID3A	198.679	127.23	87.6112	38.4289	-0.644616	-0.595476	5.77895e-05	0.000988921
ZNF252P	104.295	49.4408	75.5689	31.1493	-1.07807	-0.875837	5.80887e-05	0.000992828
RSPH3	38.6193	22.9346	22.0033	8.71626	-0.759107	-0.681235	5.8429e-05	0.000997426
MRPL20	345.348	260.787	110.432	45.7731	-0.406025	-0.393131	5.86026e-05	0.000999172
PXMP4	49.9024	31.1002	24.1778	10.2725	-0.687216	-0.628378	5.87047e-05	0.000999695
SON	7306.17	9031.53	1567.03	1374.72	0.305914	0.300315	5.88933e-05	0.00100169
SLC25A11	302.569	177.615	171.428	76.711	-0.769669	-0.688481	5.89689e-05	0.00100175
CCT6B	40.1634	73.5345	24.6614	33.6032	0.877344	0.760306	5.94714e-05	0.00100761
GDI2	2151.69	1372.86	1136.3	401.322	-0.648429	-0.598285	5.93899e-05	0.00100761
NAA35	217.12	262.554	29.1897	50.3871	0.27559	0.271474	5.95294e-05	0.00100761
AUNIP	95.6296	68.5715	32.5716	15.275	-0.485137	-0.463396	5.97503e-05	0.00101013
SIRPB2	290.628	101.852	268.941	86.2992	-1.51363	-1.0368	5.99055e-05	0.00101153
HCP5	332.03	195.892	205.71	80.1645	-0.761962	-0.682818	6.05099e-05	0.00101769
LSG1	712.804	952.266	208.373	210.014	0.418495	0.404335	6.05612e-05	0.00101769
NCBP1	543.319	702.327	132.329	156.031	0.371036	0.361099	6.04534e-05	0.00101769
ZFP64	67.4075	40.1664	38.1644	14.6502	-0.750476	-0.674813	6.04487e-05	0.00101769
FKBP15	841.482	515.537	473.295	159.383	-0.707323	-0.643029	6.07706e-05	0.00101998
FZD2	37.4768	14.8533	40.5224	12.9116	-1.34023	-0.986128	6.10556e-05	0.00102354
BBS7	59.6026	36.0688	32.3833	13.3	-0.727963	-0.65835	6.14194e-05	0.00102473
MAPK8IP3	2532.95	3631.95	811.728	1299.67	0.520043	0.493331	6.1367e-05	0.00102473
MED9	158.559	224.335	62.952	38.2698	0.503005	0.478732	6.13462e-05	0.00102473
MRPL19	185.342	141.897	49.9382	26.3666	-0.388825	-0.377419	6.13355e-05	0.00102473
DCAF16	578.428	755.996	180.255	91.4319	0.38745	0.376111	6.29493e-05	0.00104901
NCF2	2973.33	1727.67	1498.66	793.802	-0.7834	-0.697415	6.34434e-05	0.00105598
MDFIC	992.077	706.294	354.06	202.191	-0.490159	-0.467585	6.36473e-05	0.00105812
WBP1L	473.865	229.767	382.125	125.966	-1.04459	-0.856413	6.46735e-05	0.0010739
EXOC4	335.007	247.764	96.7288	63.9386	-0.436119	-0.420027	6.4999e-05	0.0010765
GCNT2	86.0925	49.4939	47.009	21.1688	-0.79892	-0.707991	6.50442e-05	0.0010765
WDR91	455.387	621.109	126.862	177.051	0.448195	0.430748	6.50606e-05	0.0010765
ZNF776	348.668	491.363	139.679	115.008	0.496515	0.472971	6.56871e-05	0.00108558
CASP6	78.1613	47.8209	43.0549	16.512	-0.711359	-0.645572	6.62569e-05	0.00109371
DOK1	226.247	135.582	131.251	48.7507	-0.740061	-0.666364	6.66124e-05	0.00109461
FAM63A	135.905	71.7724	93.0956	37.5325	-0.922274	-0.787076	6.68795e-05	0.00109461
GOLGA5	324.442	225.317	124.762	56.324	-0.526396	-0.498486	6.67845e-05	0.00109461
GRM2	55.3148	98.5164	30.1085	46.8539	0.834868	0.731605	6.68545e-05	0.00109461
PCNXL4	261.625	185.089	98.3698	45.2657	-0.499875	-0.475875	6.64931e-05	0.00109461
RPS27L	390.805	303.469	106.476	53.9791	-0.364904	-0.355337	6.66462e-05	0.00109461
TMEM260	150.057	83.749	94.5256	35.8929	-0.841677	-0.736433	6.64426e-05	0.00109461
TPP2	2067.98	2782.19	677.219	511.027	0.42817	0.412858	6.70152e-05	0.00109461
TXNDC12	642.524	490.371	167.001	107.07	-0.389779	-0.378159	6.69622e-05	0.00109461
PDK2	137.381	94.6717	55.4648	23.6094	-0.539463	-0.509492	6.79915e-05	0.00110412
SNX17	1120.98	819.854	407.273	148.555	-0.451797	-0.433862	6.79922e-05	0.00110412
TSPYL4	387.712	527.188	145.854	100.909	0.444253	0.427173	6.77959e-05	0.00110412
ZKSCAN1	529.162	322.604	312.927	101.82	-0.714569	-0.647645	6.7703e-05	0.00110412
ZNF470	25.0279	12.1589	18.871	6.57233	-1.04306	-0.855665	6.78579e-05	0.00110412
MKS1	49.6469	28.3951	31.3484	9.56728	-0.80859	-0.714303	6.82174e-05	0.0011065
DDHD1	883.005	1123.25	220.474	176.712	0.347737	0.339414	6.83229e-05	0.00110693
POM121	1638.74	1976.36	341.584	196.472	0.270533	0.266576	6.85204e-05	0.0011074
PSMG3-AS1	39.9393	21.2857	27.0242	7.45563	-0.913271	-0.78168	6.85216e-05	0.0011074
RNF13	646.662	433.488	269.713	145.623	-0.577036	-0.540547	6.85897e-05	0.0011074
EIF2AK3	1226.42	2171.3	714.314	897.435	0.824318	0.724258	6.93484e-05	0.00111708
ZNF816	42.802	29.5668	17.1873	7.93597	-0.544908	-0.513998	6.93261e-05	0.00111708
UTP6	329.247	241.495	110.799	55.4139	-0.448729	-0.431102	6.96569e-05	0.00112076
NDRG3	283.588	183.072	126.145	63.0154	-0.632115	-0.584652	7.00342e-05	0.00112553
ZNF28	57.7086	34.114	36.627	11.7013	-0.766204	-0.684653	7.01194e-05	0.00112561
OSCAR	541.784	298.045	361.419	121.36	-0.862535	-0.749187	7.04019e-05	0.00112885
USP24	2506.08	3549.66	878.978	981.842	0.502379	0.477818	7.08862e-05	0.00113531
ZC3H13	1029.72	797.127	272.639	146.443	-0.369505	-0.35951	7.0976e-05	0.00113545
C9orf156	226.918	283.851	54.7415	40.5972	0.325973	0.319057	7.12651e-05	0.00113878
ZNF283	17.24	7.49459	13.6324	4.1518	-1.20145	-0.929766	7.13948e-05	0.00113955
LCMT1	189.543	155.096	36.9673	22.2164	-0.289872	-0.284985	7.21017e-05	0.00114857
RAB30-AS1	32.6727	16.4228	19.3098	11.3975	-0.996366	-0.82884	7.21244e-05	0.00114857
RPP25L	71.6611	46.8431	37.4527	12.0048	-0.618674	-0.573973	7.22145e-05	0.0011487
LOC100129931	497.152	354.98	198.929	68.9231	-0.486744	-0.464293	7.27307e-05	0.0011556
APEH	520.497	327.34	291.829	76.0059	-0.669751	-0.613527	7.33072e-05	0.00116344
USMG5	522.485	396.734	146.317	83.5543	-0.396281	-0.383947	7.35801e-05	0.00116645
ABCC5	271.582	147.224	171.587	75.2251	-0.883545	-0.761832	7.45484e-05	0.00118046
TXNDC15	172.798	113.103	87.8098	30.1336	-0.613436	-0.569547	7.5238e-05	0.00118869
ZFYVE20	569.447	781.998	204.454	144.62	0.458448	0.439496	7.52232e-05	0.00118869
ACAT1	176.594	131.553	54.9001	31.9372	-0.427927	-0.412443	7.5384e-05	0.00118924
IPMK	222.09	125.983	122.321	61.7426	-0.818612	-0.719744	7.54426e-05	0.00118924
POC5	142.634	106.367	38.5484	25.1282	-0.423986	-0.408912	7.57496e-05	0.0011914
RABEPK	115.139	89.231	32.7497	14.4461	-0.369766	-0.359686	7.57069e-05	0.0011914
CDC42EP2	43.3877	24.2356	22.7145	12.3021	-0.845783	-0.737524	7.62056e-05	0.00119722
CCDC142	83.6137	50.1989	48.0354	18.7554	-0.739127	-0.664693	7.6964e-05	0.00120576
ECH1	650.781	452.501	256.482	123.006	-0.524865	-0.496742	7.69112e-05	0.00120576
HIGD1A	467.823	341.682	143.483	90.2723	-0.452801	-0.434477	7.70544e-05	0.00120576
TRIM14	604.874	373.14	351.961	104.248	-0.697354	-0.63398	7.70932e-05	0.00120576
IPO13	150.828	88.9731	85.6957	33.7939	-0.763107	-0.681587	7.71909e-05	0.00120594
AP1M1	610.82	448.359	211.633	85.9441	-0.446772	-0.429156	7.73797e-05	0.00120754
VSTM1	175.599	71.2226	113.585	70.4209	-1.30128	-0.964265	7.80741e-05	0.00121702
CALHM2	267.814	147.237	163.833	79.9441	-0.863564	-0.748579	7.84915e-05	0.00122216
HEXDC	412.171	253.221	219.385	83.668	-0.703219	-0.638173	7.89621e-05	0.00122676
RNF170	85.7549	40.2056	66.2197	21.9669	-1.09438	-0.87773	7.89099e-05	0.00122676
REEP3	210.391	114.095	134.103	60.3782	-0.883706	-0.761166	7.91297e-05	0.001228
DFFA	145.4	103.079	54.6707	23.471	-0.498368	-0.47411	7.94505e-05	0.00123161
MPV17	247.28	157.793	118.662	45.9327	-0.64913	-0.597208	7.96261e-05	0.00123161
ZNF397	104.946	66.1483	58.4591	15.9617	-0.668562	-0.612191	7.95553e-05	0.00123161
ILKAP	481.308	672.366	151.284	223.688	0.482659	0.460488	7.9912e-05	0.00123467
NAIP	455.726	249.009	309.796	117.312	-0.872422	-0.753907	8.00257e-05	0.00123506
SPOP	434.38	334.117	124.619	60.0312	-0.379199	-0.368263	8.03506e-05	0.00123871
GIGYF1	1811.76	2260.6	354.593	483.129	0.31939	0.312793	8.0493e-05	0.00123954
B3GNT1	34.1064	20.2073	19.2146	7.31438	-0.764103	-0.682133	8.10194e-05	0.00124627
LCN10	26.2255	7.70378	34.7566	12.9647	-1.76052	-1.06998	8.17257e-05	0.00125438
RNF14	225.981	173.464	56.5774	38.3897	-0.383789	-0.372425	8.16452e-05	0.00125438
FN1	98.207	546.078	80.0106	1387.57	1.63601	1.57176	8.20817e-05	0.00125709
SCML1	362.298	616.998	226.974	238.785	0.768872	0.68487	8.20736e-05	0.00125709
PECAM1	1419.79	819.311	750.797	410.815	-0.793338	-0.701764	8.25218e-05	0.00126245
NCAPD2	425.827	250.862	246.11	91.7918	-0.763891	-0.681469	8.26405e-05	0.00126288
TIMM23B	176.315	239.533	60.7252	47.4555	0.444222	0.426726	8.27464e-05	0.00126312
RPL23AP82	63.6599	39.9689	28.6289	16.4788	-0.6736	-0.615812	8.28627e-05	0.00126352
P2RY1	59.8099	126.43	46.5407	87.7492	1.08146	0.869435	8.32267e-05	0.00126769
RINL	234.829	141.783	133.926	46.463	-0.72883	-0.656488	8.35932e-05	0.00127189
CDIPT	507.664	357.414	184.756	100.462	-0.506853	-0.481182	8.38494e-05	0.00127302
CNR1	17.8961	34.2131	10.0885	22.7888	0.942449	0.794995	8.37812e-05	0.00127302
ARMC6	152.126	91.7202	85.4802	30.3068	-0.73206	-0.658739	8.45257e-05	0.0012819
ABCD2	133.603	71.888	79.1493	38.2452	-0.893454	-0.766376	8.46639e-05	0.0012826
DGKD	2127.2	2709.14	437.116	640.156	0.348924	0.3403	8.49885e-05	0.00128474
RNF214	191.181	126.534	85.9327	36.8132	-0.595865	-0.554922	8.49083e-05	0.00128474
MAPK1	1542.58	1077.6	623.812	280.809	-0.517795	-0.490429	8.51319e-05	0.00128552
ZSWIM7	187.106	137.706	58.6773	33.5017	-0.44447	-0.4269	8.59293e-05	0.00129616
FAM91A1	1547.41	2146.73	514.197	530.41	0.472511	0.451477	8.65496e-05	0.00130411
KCNJ2	23.9579	7.6012	25.132	8.47172	-1.66355	-1.05098	8.6762e-05	0.00130591
SNX27	405.986	264.91	216.519	64.7645	-0.616865	-0.571483	8.73612e-05	0.00131351
OGFOD2	125.099	82.0256	59.6658	21.466	-0.611877	-0.567586	8.74965e-05	0.00131414
MIR590	29.9862	44.9001	14.4973	10.8787	0.593271	0.552406	8.86175e-05	0.00132955
CPPED1	900.546	406.909	687.748	294.391	-1.14649	-0.899023	8.87288e-05	0.00132979
NUDT5	218.159	152.595	93.7371	28.1466	-0.516395	-0.489114	8.90822e-05	0.00133366
PMPCB	1198.85	1544.16	290.914	347.644	0.365678	0.355715	8.92102e-05	0.00133415
ACYP2	58.4097	41.2086	19.7584	12.0998	-0.503556	-0.478167	8.93731e-05	0.00133516
HPS4	475.347	601.877	117.484	110.979	0.341294	0.333149	9.07218e-05	0.00135274
UFL1	743.092	946.189	173.758	209.309	0.349044	0.340342	9.07432e-05	0.00135274
BATF3	44.3189	23.3333	32.6738	13.3071	-0.92803	-0.785832	9.1321e-05	0.00135848
SYNGR3	55.5447	118.527	44.3092	73.3961	1.09647	0.874773	9.13224e-05	0.00135848
MRPL36	78.7577	58.4277	24.5605	12.3964	-0.426948	-0.411207	9.16401e-05	0.00136176
BANF1	503.47	383.661	159.863	64.0659	-0.393447	-0.381042	9.27641e-05	0.00137568
PHF8	591.617	698.682	87.7426	102.809	0.240274	0.23739	9.27732e-05	0.00137568
COG8	107.843	75.5712	44.1304	17.0487	-0.517339	-0.48982	9.31508e-05	0.00137836
PMPCA	649.666	875.068	206.463	203.552	0.430034	0.413916	9.3112e-05	0.00137836
APIP	152.73	106.118	64.1782	25.0307	-0.527331	-0.498189	9.34206e-05	0.00137943
GMFG	2751.35	2085.86	926.079	415.433	-0.399407	-0.386427	9.34187e-05	0.00137943
SLC27A4	109.08	60.4205	73.9222	28.0847	-0.853594	-0.740156	9.41487e-05	0.00138726
ZNF781	14.169	5.88402	12.4672	4.4765	-1.2698	-0.949348	9.40667e-05	0.00138726
SENP2	354.167	433.088	80.049	48.6954	0.292431	0.287242	9.4904e-05	0.00139691
CCNT2	1233.13	1509.76	264.989	198.661	0.292583	0.287387	9.53859e-05	0.00140253
GNGT2	82.2455	48.6853	41.7612	22.3117	-0.759323	-0.676912	9.54886e-05	0.00140257
TNFRSF8	72.0735	34.1257	48.3393	26.1167	-1.0821	-0.867578	9.5894e-05	0.00140705
LMAN2	815.232	596.38	287.425	122.679	-0.451529	-0.432887	9.61607e-05	0.00140948
CORO1A	7884.04	5823.88	2742.48	1071.97	-0.437015	-0.420055	9.65651e-05	0.00141393
LPXN	556.516	327.591	345.067	132.535	-0.76475	-0.680612	9.6789e-05	0.00141573
SDHD	596.888	458.05	164.524	94.9676	-0.38275	-0.371242	9.71655e-05	0.00141827
SRBD1	143.993	83.2956	86.0361	34.8518	-0.790147	-0.698063	9.71019e-05	0.00141827
SEC31A	1096.02	850.163	337.855	132.292	-0.366791	-0.356635	9.74877e-05	0.00141854
SRSF10	3203.77	4776.57	1398.06	1093.85	0.576338	0.538466	9.73813e-05	0.00141854
ZNF585B	61.6314	28.7679	47.5979	17.6379	-1.09964	-0.875906	9.74135e-05	0.00141854
FGF9	31.8208	59.0088	20.1752	32.426	0.897775	0.766354	9.78931e-05	0.00142296
DDX20	408.448	617.249	185.555	156.258	0.596612	0.554722	9.85533e-05	0.00143024
ZFP14	69.688	41.9446	38.0975	14.992	-0.73403	-0.658985	9.85983e-05	0.00143024
C16orf72	1273.32	1840.65	496.245	478.232	0.531811	0.501685	9.94985e-05	0.0014418
ATXN10	477.679	355.309	145.184	85.3517	-0.427424	-0.411471	9.97568e-05	0.00144405
ARPC4	1145.7	798.848	409.786	233.145	-0.520527	-0.492192	0.000100647	0.00145434
MRPL24	138.933	80.9744	81.6853	33.7747	-0.779285	-0.690307	0.000100675	0.00145434
TCL1A	145.538	40.9274	247.848	58.9897	-1.82996	-1.06127	0.00010122	0.0014607
LOC101927272	28.7466	14.7761	19.4486	8.69333	-0.961027	-0.803691	0.00010154	0.00146381
LOC101927151	22.8334	12.2983	16.7757	4.98142	-0.903425	-0.770337	0.000102986	0.00148313
ZNF91	237.554	183.71	58.6943	37.9237	-0.370661	-0.360114	0.000103337	0.00148665
NSMCE1	266.18	172.822	135.887	53.6467	-0.622889	-0.575301	0.000103565	0.0014884
TMEM230	663.867	389.76	367.989	186.361	-0.768375	-0.682435	0.000103868	0.0014897
VTI1A	478.567	608.346	126.051	88.838	0.347129	0.338424	0.000103767	0.0014897
ZNF181	58.0421	32.408	44.1492	11.1813	-0.845619	-0.733923	0.000104068	0.00149104
THOC7	332.536	265.778	75.9668	47.3017	-0.322282	-0.31529	0.000104215	0.00149161
MRPL30	220.25	170.468	60.2648	30.5344	-0.371872	-0.361216	0.000104547	0.00149439
RCE1	275.571	382.533	103.274	73.4615	0.474209	0.45246	0.000104622	0.00149439
ADAMTS17	24.9144	37.7042	9.61346	14.9657	0.607933	0.563487	0.000105101	0.0014997
IBTK	541.545	406.796	167.499	88.5088	-0.413122	-0.39859	0.000105213	0.00149976
GAS1	16.6571	29.1671	8.11132	19.08	0.810309	0.710126	0.000105656	0.00150455
POLR3GL	420.312	274.954	200.305	97.7296	-0.612162	-0.56674	0.000106176	0.00151041
C1orf27	400.484	535.612	123.219	117.485	0.420662	0.405296	0.000106677	0.001516
GIMAP7	881.044	541.333	509.835	220.42	-0.702627	-0.635456	0.000107186	0.00152165
SPCS1	702.082	556.747	205.842	88.3512	-0.334003	-0.326205	0.000107296	0.00152165
ZNF780A	72.7916	37.9894	60.8434	15.411	-0.940807	-0.791005	0.000107458	0.00152165
ZNF805	369.81	522.888	140.09	112.889	0.501112	0.475506	0.000107509	0.00152165
ZBED5-AS1	38.5863	21.4478	25.116	8.0409	-0.849683	-0.736281	0.000107862	0.0015251
CASP8AP2	320.943	178.751	210.221	74.7652	-0.844419	-0.732442	0.000108689	0.00153216
FGD3	1701.5	1295.22	565.073	208.473	-0.393959	-0.381265	0.00010865	0.00153216
ZNF680	59.597	38.7277	28.6379	11.6436	-0.62469	-0.576539	0.000108646	0.00153216
USP7	3689.37	5020.79	1299.73	870.568	0.444663	0.426544	0.000109473	0.00154165
EIF2S2	916.34	733.685	221.651	127.564	-0.32087	-0.313925	0.000109871	0.00154415
KIAA1109	2768.76	3437.14	531.285	723.433	0.312088	0.305689	0.000109861	0.00154415
CD53	3743.79	2493.53	1475.77	899.758	-0.586425	-0.546057	0.000110357	0.00154723
RTN1	189.813	69.8945	195.333	56.8807	-1.44234	-0.995172	0.000110421	0.00154723
STK35	407.081	524.413	103.019	118.365	0.366417	0.356133	0.000110358	0.00154723
B2M	80974.8	60850.2	28404.4	12381.3	-0.412205	-0.397674	0.00011059	0.00154804
LINC01184	59.7671	31.8025	38.2606	14.0372	-0.912488	-0.774177	0.000110823	0.00154975
PRPS2	177.176	133.471	58.7874	25.5925	-0.412162	-0.397651	0.000111121	0.00155082
TMTC1	85.0566	35.7829	81.1022	27.8578	-1.24956	-0.935094	0.000111121	0.00155082
FFAR1	45.4257	125.973	40.6606	128.957	1.47443	1.00038	0.000111446	0.00155381
LOC729732	15.8194	25.5739	6.71516	12.7427	0.683859	0.62122	0.000111961	0.00155944
LRRC40	324.682	446.276	112.353	94.7736	0.460784	0.440599	0.000112443	0.00156303
TMEM251	68.765	42.0543	35.3042	15.2525	-0.71331	-0.642875	0.000112393	0.00156303
DPYD	905.015	533.989	549.62	220.89	-0.761701	-0.67703	0.000112912	0.00156785
MARCH6	3180.37	4539.16	1157.82	1322	0.51336	0.485746	0.000113013	0.00156785
FAM133B	12.7415	19.142	5.04374	6.63293	0.613092	0.566912	0.000113475	0.00157269
RPGR	196.458	260.997	42.9596	79.4215	0.411421	0.396901	0.000114084	0.00157958
PDZD11	80.0683	58.5194	28.8038	12.466	-0.453644	-0.434368	0.000114351	0.0015817
M6PR	1217.54	793.955	579.96	245.969	-0.617109	-0.570213	0.000114579	0.00158329
HMGCL	90.6182	59.1979	45.967	16.1479	-0.616392	-0.569694	0.000115774	0.00159823
SEP15	1434.98	1039.68	495.918	283.334	-0.464953	-0.44418	0.000115958	0.00159919
PDXDC2P	344.168	490.346	100.49	178.642	0.510408	0.483158	0.00011643	0.00160413
SLC27A3	386.645	230.841	218.735	80.5181	-0.745101	-0.665183	0.000116712	0.00160642
PTGDR	107.134	52.7461	73.8474	30.826	-1.02327	-0.834251	0.000116948	0.00160809
TMEM55A	130.614	84.5924	64.3808	26.5091	-0.62983	-0.579922	0.000119519	0.00164183
GTF2H4	88.9405	54.5859	52.6975	18.2216	-0.707539	-0.638323	0.000119779	0.00164218
PRF1	2045.78	1087.41	1451.86	581.783	-0.911812	-0.772338	0.000119762	0.00164218
ICT1	130.524	104.29	29.0399	17.742	-0.321372	-0.314318	0.000120109	0.00164509
ZKSCAN2	128.969	192.131	60.2473	43.5983	0.578213	0.538941	0.000121274	0.00165943
SLC7A5P2	105.058	155.99	42.8666	46.6043	0.572967	0.534674	0.000121799	0.00166499
BBS10	55.6268	31.901	36.3961	11.5291	-0.806769	-0.706715	0.000123957	0.00169118
FAM183B	27.2058	56.5879	19.7584	30.0559	1.06219	0.85162	0.000123886	0.00169118
SEPP1	21.6691	12.8564	10.0404	6.86296	-0.764245	-0.67786	0.00012414	0.00169203
TMCO1	507.198	394.87	136.952	69.4374	-0.361924	-0.351861	0.000124753	0.00169873
KCNG1	25.1131	7.6818	37.4807	7.79651	-1.71039	-1.04087	0.000125158	0.00170188
ZNF451	1252.14	1748.13	492.432	338.704	0.481889	0.458612	0.000125228	0.00170188
C3orf62	261.839	382.438	95.3166	145.168	0.547411	0.51369	0.000126922	0.00172053
CLEC5A	71.9312	176.673	39.8711	258.805	1.29752	0.946236	0.000126964	0.00172053
ENTPD4	1719.1	2192.84	382.076	513.958	0.351399	0.342151	0.000126968	0.00172053
FKBP1B	19.4391	12.192	7.91944	4.83673	-0.687682	-0.623103	0.000128273	0.00172853
HENMT1	184.488	126.994	80.2448	33.7331	-0.539398	-0.507097	0.0001283	0.00172853
MFSD1	881.814	563.063	440.371	194.81	-0.647608	-0.593135	0.000127731	0.00172853
NUAK2	504.433	672.127	147.682	161.077	0.414307	0.399287	0.000128212	0.00172853
TMEM165	299.932	175.73	205.432	58.6132	-0.772696	-0.683361	0.000128062	0.00172853
ZBTB5	384.591	574.612	177.045	128.807	0.58043	0.540501	0.00012816	0.00172853
ZNF354A	126.118	85.5367	53.5243	27.5284	-0.561724	-0.525439	0.000128541	0.00173012
ABCF2	288.39	205.465	117.344	42.5986	-0.490951	-0.466319	0.000129182	0.00173086
BBS12	15.7694	9.478	7.65152	3.8576	-0.726157	-0.651166	0.000129166	0.00173086
CDAN1	278.845	373.06	70.0783	119.986	0.420295	0.404616	0.00012909	0.00173086
CEP89	38.3659	19.5713	25.038	13.4717	-0.970687	-0.804963	0.000129002	0.00173086
HIBADH	103.713	59.0446	64.2666	24.2035	-0.81396	-0.710804	0.000129215	0.00173086
COG1	567.395	690.924	114.886	113.351	0.284619	0.279647	0.000129442	0.00173224
CCL24	1.31848	48.9338	1.73052	193.482	3.19433	1.20987	0.000129896	0.00173261
IFITM1	2734.45	1665.52	2085.32	599.238	-0.715063	-0.642923	0.000129807	0.00173261
JAG1	269.323	547.67	181.562	339.356	1.02447	0.832113	0.000130082	0.00173261
LYL1	303.098	201.728	135.434	73.7176	-0.588321	-0.546791	0.000130088	0.00173261
OTOF	36.5614	14.6861	55.2791	7.58625	-1.31843	-0.953631	0.00013002	0.00173261
CXCR2P1	213.535	92.5983	220.476	93.0577	-1.20563	-0.913469	0.000131119	0.00173989
KLHL11	135.827	198.386	52.9899	64.6098	0.547882	0.513946	0.000131132	0.00173989
MMACHC	33.393	21.4886	14.2729	8.82196	-0.646024	-0.59184	0.000131027	0.00173989
SLC9A5	16.9006	30.7383	7.9447	25.0591	0.870751	0.746088	0.000131106	0.00173989
PROSC	351.708	224.447	180.104	81.6907	-0.648863	-0.593919	0.000131379	0.00174152
SCRN3	80.8816	52.3821	40.4035	15.5921	-0.6317	-0.580831	0.000131868	0.00174469
SEC22C	757.298	995.376	229.984	190.129	0.395242	0.382108	0.000131862	0.00174469
TMEM106C	129.582	91.5642	53.2329	22.2267	-0.502479	-0.476051	0.000132543	0.00175197
CLEC4E	250.807	122.242	172.731	82.5514	-1.03795	-0.838815	0.000133397	0.0017616
LRP5L	104.128	155.957	41.0019	65.596	0.586939	0.545467	0.000134006	0.00176797
KHNYN	2793.66	3919.1	984.727	1313.56	0.488483	0.464065	0.000134299	0.00177017
IDH2	702.73	555.183	177.832	96.323	-0.340975	-0.332457	0.000134475	0.00177082
TMEM14C	280.371	175.727	135.561	69.2492	-0.674469	-0.612978	0.000135011	0.00177621
TBC1D24	53.9214	31.0642	32.6787	11.85	-0.801042	-0.701937	0.000135667	0.00178317
UBE2V1	31.8247	45.7404	11.7371	14.3281	0.531697	0.500351	0.000135956	0.00178528
FCER1A	242.021	110.176	185.528	78.5396	-1.13535	-0.883603	0.000136482	0.00179051
CTSK	149.85	203.646	42.3883	57.3893	0.443282	0.424824	0.000136971	0.00179524
ESYT1	1176.86	766.837	614.73	219.188	-0.618191	-0.570048	0.000137276	0.00179756
PCCB	162.586	127.482	39.0989	24.2244	-0.352751	-0.343314	0.000137633	0.00180054
TRAPPC1	692.883	512.336	224.757	121.445	-0.435845	-0.418273	0.000137901	0.00180237
MIS18BP1	607.971	425.206	230.971	131.351	-0.51658	-0.487784	0.000138213	0.00180437
NFE2L3	120.826	68.2824	87.391	23.0152	-0.826373	-0.717994	0.000138312	0.00180437
ZNF77	27.6556	15.3483	18.3743	7.63889	-0.854468	-0.735979	0.000138625	0.00180677
LOC101928371	339.084	595.518	203.944	237.068	0.813257	0.709249	0.000138784	0.00180717
PGM2	255.037	181.148	110.248	31.4532	-0.496251	-0.470599	0.000139217	0.00181112
ARHGDIB	9044.25	6608.77	3118.02	1799.59	-0.45261	-0.432956	0.000139833	0.00181239
GBP3	273.187	198.283	95.5151	52.7702	-0.463361	-0.442339	0.000139613	0.00181239
JKAMP	336.148	237.683	110.836	79.1757	-0.50082	-0.474459	0.000139585	0.00181239
TIGD7	66.4469	45.0662	31.9119	11.7574	-0.565841	-0.528425	0.000139811	0.00181239
ANKRD13C	437.828	613.799	145.765	210.123	0.48805	0.463563	0.000140037	0.00181336
TIGIT	276.428	153.322	186.372	83.8134	-0.85042	-0.732933	0.000140797	0.00182151
EFTUD1	162.729	120.983	50.8874	29.3744	-0.427873	-0.411154	0.000143096	0.00184955
LONRF3	204.869	352.983	127.015	119.483	0.785875	0.690858	0.000143289	0.00185034
OSTM1	397.754	233.521	254.639	97.2405	-0.768979	-0.679657	0.000143668	0.00185351
ALG8	95.203	59.3081	52.043	19.4441	-0.686005	-0.6211	0.00014401	0.00185461
BEST4	17.0543	33.8595	10.3853	31.1765	1.00331	0.819062	0.000144106	0.00185461
MS4A4A	75.3306	29.5163	93.1925	37.7711	-1.34977	-0.959722	0.00014415	0.00185461
ILVBL	268.189	350.573	69.8952	88.5687	0.386769	0.374287	0.000145989	0.00187655
KNOP1	70.0464	44.4401	38.8592	15.052	-0.66036	-0.602027	0.000146282	0.00187858
CCDC167	76.1137	44.1255	46.3026	20.6222	-0.785536	-0.690633	0.000146948	0.00188368
NDUFA12	446.948	332.933	165.85	67.3754	-0.423987	-0.40764	0.00014686	0.00188368
N4BP2L2	1022.65	772.538	369.242	94.2631	-0.405103	-0.390792	0.000147799	0.00189285
KIAA0556	301.217	373.866	56.3655	71.9407	0.311461	0.304854	0.000148353	0.00189751
SENP5	622.348	849.497	224.192	156.384	0.449468	0.430052	0.000148434	0.00189751
UTP14C	102	65.7564	54.3139	19.4785	-0.636359	-0.583593	0.000150095	0.001917
AKAP8	1298.63	1796.21	493.611	280.756	0.468313	0.446395	0.00015074	0.00192173
MGST3	233.341	156.902	95.7715	54.615	-0.573499	-0.534179	0.000150729	0.00192173
FKBP4	285.955	207.352	110.759	44.2959	-0.465341	-0.44385	0.000151039	0.00192378
DBI	724.262	543.704	226.447	134.954	-0.413306	-0.398072	0.000151634	0.0019269
MSRB2	85.5602	51.864	38.436	25.4908	-0.725822	-0.649218	0.000151883	0.0019269
NT5DC1	239.281	161.041	107.674	44.2979	-0.571633	-0.532682	0.00015177	0.0019269
PIK3R3	23.3351	14.0024	13.3505	6.66284	-0.739627	-0.659078	0.000151971	0.0019269
PSRC1	35.7503	17.5991	29.62	9.50817	-1.03037	-0.832783	0.000151748	0.0019269
RPL23AP64	39.7881	59.4278	14.4845	22.5755	0.585396	0.543563	0.000152146	0.00192709
SETX	2355.43	1957.03	470.727	255.54	-0.267568	-0.263343	0.000152262	0.00192709
RUFY4	59.189	29.6531	63.4141	13.9578	-0.999533	-0.816549	0.000152504	0.00192841
BET1	79.671	55.1402	36.4017	13.863	-0.533521	-0.501593	0.000152749	0.00192976
FDX1L	30.5595	19.0276	14.277	7.51948	-0.685994	-0.620853	0.000153019	0.00193144
GCA	672.505	375.851	437.144	178.163	-0.839909	-0.72519	0.000153335	0.00193368
RASAL1	36.3521	137.265	50.3758	254.899	1.91846	1.03373	0.000153851	0.00193669
TPST2	564.797	375.545	237.036	141.324	-0.589362	-0.546768	0.000153798	0.00193669
ZFYVE21	84.2103	52.2161	49.6377	17.904	-0.692033	-0.624993	0.00015471	0.00194577
ZNF692	178.597	109.72	94.2611	43.7154	-0.703627	-0.633292	0.000155188	0.00195002
CEACAM3	31.012	14.4439	27.8969	9.17639	-1.10609	-0.867311	0.000155767	0.00195555
EXOC3L1	13.6542	5.41361	12.6618	5.18444	-1.35537	-0.958431	0.000156258	0.00195763
LDLRAP1	622.076	355.848	421.102	130.877	-0.806024	-0.703329	0.000156353	0.00195763
NECAP2	964.118	768.26	228.182	150.899	-0.327976	-0.320234	0.000156219	0.00195763
IL7R	4202.4	2465.46	2841.97	950.3	-0.769377	-0.67898	0.000156885	0.00196254
DDX52	504.829	691.925	184.293	158.087	0.455562	0.435219	0.000157438	0.00196769
INO80D	1512.03	2185.91	636.584	470.145	0.532095	0.50019	0.000158018	0.00197318
PDDC1	203.98	103.331	150.284	57.8167	-0.981593	-0.806662	0.00015826	0.00197444
ATAD2	520.159	826.588	279.22	277.817	0.668666	0.607433	0.00015848	0.00197543
PYCR2	421.826	281.149	216.79	74.3085	-0.585851	-0.543835	0.000158656	0.00197586
HDDC2	253.022	172.642	135.049	42.8723	-0.551573	-0.516166	0.000159889	0.00198945
CCDC34	26.5029	14.7177	16.4315	6.77674	-0.856246	-0.735028	0.000160111	0.00199044
DNAJC17	109.752	83.293	30.9385	18.0825	-0.397971	-0.384275	0.000160432	0.00199089
HNRNPA2B1	7969.01	6439.06	1882.25	1000.82	-0.307647	-0.301215	0.000160369	0.00199089
CP	89.2773	52.2476	53.9731	21.5544	-0.775645	-0.683034	0.000160995	0.00199301
FTSJ2	176.695	144.239	38.3065	21.6223	-0.295364	-0.289665	0.000160999	0.00199301
ZFP3	73.6334	41.7981	50.6132	15.2273	-0.819642	-0.711909	0.00016103	0.00199301
CNNM4	219.263	266.553	43.3353	41.7039	0.281881	0.276909	0.000161344	0.00199514
HIP1R	975.487	1668.73	516.316	1013.44	0.774728	0.682105	0.000162434	0.00200684
LOC101927015	18.6521	8.82236	13.2377	5.99664	-1.08187	-0.855078	0.00016279	0.00200947
COQ2	131.845	90.1201	55.7632	29.1995	-0.552528	-0.516856	0.00016345	0.00201584
BIN2	2711.64	1654.89	1394.41	707.988	-0.71248	-0.63909	0.000163897	0.0020178
NEDD8	176.97	125.885	77.1198	31.8204	-0.49085	-0.465473	0.000163881	0.0020178
COQ9	137.948	88.4358	74.0477	26.2907	-0.643033	-0.58808	0.00016485	0.00202662
PYGO2	274.881	180.457	142.172	55.7484	-0.608256	-0.561286	0.000164904	0.00202662
BCL2L13	421.146	304.087	155.589	67.8313	-0.470926	-0.448409	0.000165173	0.00202815
GUCY1A3	49.3679	27.5286	33.4685	14.2818	-0.847445	-0.728953	0.000166382	0.00203767
INCA1	29.0504	15.8003	18.8348	8.08722	-0.879524	-0.748975	0.000166262	0.00203767
XRCC4	58.8419	31.3067	39.6072	17.3452	-0.913789	-0.768488	0.000166385	0.00203767
EFCAB11	17.9369	10.8687	8.498	4.74875	-0.737568	-0.656735	0.000166998	0.00203884
FBXO3	488.862	685.84	183.731	188.955	0.489213	0.464004	0.000167185	0.00203884
GEMIN6	25.7142	14.7542	17.6127	5.74451	-0.806617	-0.703308	0.000167492	0.00203884
LOC101929162	102.926	140.379	38.8343	26.9577	0.453425	0.433166	0.0001675	0.00203884
NOP2	869.875	1398.51	427.404	625.453	0.685181	0.619167	0.000167407	0.00203884
NPTN	625.017	451.871	239.127	102.142	-0.468963	-0.446689	0.000166697	0.00203884
PRR13	1519.12	1183.53	389.736	252.727	-0.360198	-0.349901	0.00016693	0.00203884
LOC101927322	124.123	190.594	49.3932	90.6644	0.61924	0.569615	0.000167733	0.00203991
POP5	148.455	89.0834	86.7722	36.8599	-0.736454	-0.655792	0.000167951	0.00204079
FRA10AC1	220.156	161.077	81.0122	31.5101	-0.451083	-0.431177	0.000168306	0.00204332
ZNF613	17.6298	8.98508	12.3801	5.3523	-0.976291	-0.80331	0.000169556	0.00205671
ATG16L1	835.399	1147.46	290.974	305.217	0.458244	0.437354	0.000170001	0.00206032
LTV1	660.45	880.13	212.597	173.779	0.415131	0.399462	0.00017066	0.00206652
HP1BP3	2022.19	1619.6	466.275	308.37	-0.320471	-0.313149	0.000171919	0.00207996
SAP130	378.093	504.612	126.761	101.341	0.41697	0.401064	0.000173226	0.00209397
NCF1	869.464	490.628	572.971	246.244	-0.825842	-0.714722	0.000173704	0.00209794
NTHL1	38.3659	20.1769	25.4091	10.8241	-0.933611	-0.779212	0.000173875	0.00209819
AGA	236.238	174.852	82.4222	39.8569	-0.434636	-0.416679	0.000174079	0.00209849
HPS3	366.982	223.289	208.899	90.8004	-0.717518	-0.642152	0.0001742	0.00209849
ANO6	846.939	562.017	373.632	211.899	-0.592004	-0.548166	0.000174984	0.00210612
FAHD2A	81.1717	58.1006	27.4999	16.7214	-0.485593	-0.460857	0.00017545	0.00210811
FAM26F	298.858	174.072	173.339	94.3311	-0.780266	-0.685031	0.000175413	0.00210811
ABCB7	234.321	171.484	90.0752	32.2721	-0.452654	-0.432409	0.000176946	0.00212252
LOC550643	220.014	167.916	83.9499	31.7746	-0.386922	-0.374118	0.000176953	0.00212252
ITGB1BP1	369.802	285.658	102.944	67.0659	-0.371452	-0.360082	0.00017851	0.00213937
EPRS	912.369	694.087	274.896	161.513	-0.394724	-0.38113	0.000179098	0.00214275
EXOSC6	466.535	616.37	150.626	111.572	0.402434	0.388039	0.000179013	0.00214275
TRMT1L	116.623	68.4628	73.7718	28.0773	-0.769529	-0.677776	0.000179619	0.00214715
RNF146	303.311	189.83	176.106	52.3766	-0.676601	-0.6123	0.000182743	0.00218262
ZFP69	51.0346	30.0609	28.6796	13.5752	-0.767337	-0.676205	0.000183195	0.00218616
ATG14	907.96	1313.69	411.671	276.038	0.533353	0.500624	0.000183455	0.00218739
RTTN	208.593	290.731	66.0332	103.648	0.481038	0.456733	0.000183819	0.00218987
CCND2	1679.07	2431.39	681.861	782.708	0.53428	0.501363	0.000184701	0.00219851
METTL6	46.8986	27.6669	29.2776	10.2855	-0.769422	-0.677413	0.000185644	0.00220785
CWC27	230.22	165.176	90.3528	45.431	-0.478992	-0.454986	0.000185838	0.00220829
UCP2	1795.19	1011.64	1092.19	547.124	-0.827473	-0.714815	0.000186649	0.00221604
ZFYVE27	493.016	618.435	112.731	122.834	0.327377	0.319488	0.000187164	0.00222027
TMEM161B-AS1	53.1315	29.3004	35.2314	13.5151	-0.86025	-0.735154	0.000187342	0.0022205
SUPT7L	772.405	885.908	102.167	101.729	0.198561	0.196773	0.000187717	0.00222119
TMEM258	299.531	224.964	109.581	45.0599	-0.412982	-0.397359	0.000187636	0.00222119
ARRDC2	2139.17	2942.83	825.701	621.327	0.46039	0.43893	0.000188883	0.0022289
DAD1	561.475	370.506	307.267	112.946	-0.599958	-0.553996	0.000188532	0.0022289
NNT-AS1	47.7741	31.1714	24.6496	8.30655	-0.62537	-0.573799	0.000188969	0.0022289
PSTPIP1	978.048	685.415	309.559	228.241	-0.513276	-0.483882	0.000189006	0.0022289
ZNF271	253.625	197.188	72.4049	38.3391	-0.36354	-0.352781	0.000189451	0.00223227
COMMD10	146.677	100.778	62.4923	27.4736	-0.542879	-0.508341	0.000190124	0.00223831
RAB11A	985.375	792.387	221.649	153.27	-0.314244	-0.307238	0.000190704	0.00224326
ZNF799	31.4811	21.0922	12.7092	7.54704	-0.581603	-0.539468	0.00019239	0.00226119
IRS2	2169.11	3176.13	989.303	848.615	0.550247	0.514233	0.000192595	0.0022617
FAM65B	3003.54	1657.01	1846.44	1028.58	-0.858064	-0.733215	0.000193213	0.00226706
ACYP1	46.5033	25.4488	29.635	15.7305	-0.865548	-0.738	0.000194204	0.00227122
ALX3	23.3567	31.7872	6.60139	8.18828	0.449989	0.429778	0.000194217	0.00227122
LY6E	2715.39	1514.11	3228.56	471.833	-0.842655	-0.723732	0.000194001	0.00227122
VIPAS39	155.25	112.722	55.471	30.6021	-0.463373	-0.441464	0.000194147	0.00227122
SLFNL1-AS1	45.1333	58.0908	10.7046	12.8199	0.372949	0.361279	0.000194791	0.00227603
UBA6-AS1	48.9433	32.9202	22.3629	9.0939	-0.57567	-0.534749	0.000196199	0.00229057
SNORA9	44.8357	63.5754	14.6726	19.2578	0.508665	0.479821	0.000196485	0.002292
GART	231.686	162.857	108.711	27.8526	-0.510479	-0.481408	0.000197735	0.00230314
SLITRK4	54.5809	28.7536	34.7434	17.9308	-0.930468	-0.774793	0.000197769	0.00230314
LAT2	863.56	553.497	449.135	178.648	-0.64228	-0.586163	0.000198351	0.002308
SFPQ	5084.32	7435.38	2284.23	1272.97	0.548424	0.512612	0.000198664	0.00230972
DUSP28	143.438	182.491	38.0149	32.367	0.349557	0.3399	0.000199105	0.002311
FCGR2A	1028.07	627.677	512.426	287.452	-0.71203	-0.637036	0.000199033	0.002311
STRIP1	599.704	762.059	143.468	185.091	0.346083	0.33671	0.000199588	0.00231469
EDC3	145.587	83.7218	92.818	39.6445	-0.798608	-0.695685	0.000199835	0.00231478
LIMK2	1307	1926.08	589.459	595.047	0.559682	0.521684	0.000200092	0.00231478
UBE2T	12.3254	6.54648	6.42	4.22716	-0.926294	-0.773032	0.000200017	0.00231478
TRMT12	87.2336	63.3591	25.4365	18.0154	-0.462827	-0.440873	0.0002005	0.00231567
ZNF785	41.8491	24.0163	25.7988	9.56556	-0.804044	-0.699451	0.000200403	0.00231567
NIF3L1	82.0047	54.2872	40.4958	13.7584	-0.598811	-0.552838	0.000200749	0.00231663
EIF4G1	2913.66	3611.57	700.938	543.117	0.309866	0.303097	0.000200987	0.00231748
HSPA8	7032.77	4822.38	2604.78	1825.65	-0.544325	-0.509226	0.000201673	0.00232005
PAN3-AS1	122.409	149.699	22.71	26.3238	0.292041	0.286357	0.000201444	0.00232005
PLEKHH1	41.8906	59.5464	15.79	18.3312	0.515386	0.485291	0.000201707	0.00232005
PRUNE	199.504	138.044	80.985	45.0293	-0.532058	-0.499218	0.000201875	0.00232008
PGBD1	33.9584	54.6857	14.5169	29.394	0.696348	0.625585	0.000202431	0.00232455
BOLA1	44.6136	28.1437	22.0522	10.9954	-0.667562	-0.605039	0.000203743	0.00233761
CLEC4A	354.79	215.497	160.391	109.232	-0.720088	-0.642475	0.000203902	0.00233761
BEND3	39.8027	62.3765	21.1859	18.3143	0.653306	0.594024	0.000204371	0.00234107
ASB6	753.012	963.207	217.465	162.753	0.355769	0.345565	0.000205112	0.00234764
TMEM234	44.5929	30.5899	17.7813	8.57351	-0.544243	-0.509144	0.000206861	0.00236572
OGDH	819.982	468.242	524.15	235.234	-0.808565	-0.701478	0.000207671	0.00237305
POC1B	186.055	124.287	86.6584	41.4524	-0.583103	-0.540203	0.000208049	0.00237348
UHMK1	2558.4	3135.62	547.076	618.328	0.293584	0.287787	0.000208024	0.00237348
C1orf112	58.8009	34.2007	34.1536	16.5444	-0.78237	-0.684766	0.000208804	0.00238017
C1orf204	17.499	8.96992	11.5477	4.35841	-0.970147	-0.796183	0.000209222	0.00238104
POFUT2	438.802	579.952	115.439	167.298	0.403144	0.38838	0.000209129	0.00238104
MTA1	803.297	939.375	122.317	137.108	0.225564	0.222911	0.000209963	0.0023856
MYO19	315.979	379.595	50.5652	70.8222	0.264577	0.260314	0.00020984	0.0023856
MPZL1	129.334	74.6196	68.4089	44.0987	-0.793496	-0.691641	0.000211437	0.0024004
ZNF852	58.8343	41.6903	22.5047	10.6011	-0.499552	-0.472039	0.000212369	0.00240902
APOBEC3D	106.349	59.1097	71.1619	33.8034	-0.847863	-0.72576	0.000213751	0.00242271
KIAA1430	381.028	270.344	158.948	60.3455	-0.495235	-0.468312	0.000213922	0.00242271
SEPSECS-AS1	13.9342	7.03347	8.18162	4.03767	-0.984907	-0.803136	0.00021438	0.00242594
DPH6	35.3986	20.5912	20.8581	9.69284	-0.787205	-0.687494	0.000215079	0.00243189
CMPK2	265.269	140.499	274.698	70.4205	-0.917001	-0.765779	0.00021575	0.00243567
DPP9	1102.22	1373.66	273.217	239.793	0.318005	0.310625	0.00021611	0.00243567
ESRP2	120.26	89.3508	36.0997	24.9549	-0.431289	-0.41328	0.000215958	0.00243567
POLR2F	237.037	190.322	70.8295	23.6596	-0.316931	-0.309628	0.000215829	0.00243567
ARHGAP19	205.867	140.499	84.7952	47.9217	-0.552285	-0.515359	0.000217483	0.00244917
CCDC65	71.1502	43.407	41.0069	17.3995	-0.714177	-0.637801	0.000219022	0.00246452
ACTR3B	47.9474	33.2362	20.2589	9.45418	-0.535668	-0.501892	0.000219752	0.00247059
DDX60	297.598	180.773	213.232	66.1157	-0.719531	-0.641412	0.000219914	0.00247059
CYB5A	97.544	67.464	39.2721	21.7624	-0.530806	-0.497791	0.000220122	0.00247095
PIGK	218.71	114.761	149.444	64.0249	-0.930688	-0.773043	0.000220672	0.00247513
EIF1AD	561.812	808.801	253.726	144.511	0.52651	0.4942	0.000221624	0.00247988
ETFA	526.319	372.362	222.445	89.0805	-0.499559	-0.471808	0.000221772	0.00247988
FBXO48	20.2862	11.9243	11.7098	4.82353	-0.776092	-0.680164	0.000221804	0.00247988
WDR86-AS1	42.4536	20.3816	35.0329	12.8505	-1.05922	-0.838011	0.0002215	0.00247988
FRMD3	75.5864	46.6377	42.1898	21.6378	-0.699358	-0.627121	0.000221988	0.00247996
CCDC57	398.05	514.851	98.1581	134.74	0.371864	0.360121	0.000222245	0.00248085
UBR1	552.912	696.808	119.774	179.305	0.334541	0.325933	0.000222994	0.00248723
TM7SF3	290.232	183.522	154.845	68.8636	-0.662449	-0.600327	0.000223606	0.00249207
NAA30	434.844	620.392	184.769	122.13	0.513841	0.483658	0.000224885	0.00250432
MAN2A2	1908.55	2336.28	347.622	482.221	0.291698	0.285947	0.000225984	0.00251457
TSR1	518.611	623.922	104.946	91.5563	0.268075	0.263594	0.000226591	0.00251931
FPGT	59.787	36.3708	35.5268	13.607	-0.723539	-0.64393	0.000228687	0.00253746
IL2RG	1857.5	1243.33	808.317	525.764	-0.579086	-0.53651	0.000228721	0.00253746
IPO8	454.44	326.145	173.157	87.1815	-0.478901	-0.454255	0.000228767	0.00253746
MATN1-AS1	90.4218	140.609	47.6608	53.1062	0.639683	0.583106	0.000229945	0.00254851
KLHDC3	625.802	459.835	225.812	105.448	-0.445196	-0.425239	0.000230249	0.00254986
DHRS7	807.519	618.838	224.071	156.404	-0.383711	-0.370768	0.000231533	0.00256206
ATG2B	848.449	1149.99	203.37	450.762	0.438784	0.419621	0.000231813	0.00256313
NLN	110.113	65.4399	62.5542	29.6785	-0.75326	-0.663954	0.000231999	0.00256315
SLC20A1	1163.33	1474.38	298.796	305.355	0.342195	0.332943	0.000232281	0.00256425
ZNF3	367.958	469.505	110.42	79.0183	0.352978	0.342834	0.000232875	0.00256878
SIN3A	1308.68	1699.3	402.254	322.452	0.377305	0.364958	0.000234726	0.00258512
ZNF791	268.191	370.142	101.77	97.5632	0.466308	0.443384	0.000234549	0.00258512
CCDC157	150.576	191.945	37.3464	43.5883	0.35206	0.34198	0.000235155	0.00258578
POT1	144.047	97.4683	72.3161	18.5052	-0.564918	-0.525155	0.000235119	0.00258578
CYP2R1	144.936	177.888	24.0999	37.9086	0.294869	0.2889	0.000236021	0.00259326
CALCOCO2	1062.52	861.928	225.885	167.009	-0.302221	-0.295796	0.000236392	0.00259531
POC1A	13.7655	8.93886	5.89519	3.17765	-0.647424	-0.588883	0.000237258	0.00260277
CYBRD1	188.707	86.3555	145.874	65.1373	-1.12939	-0.865951	0.000239823	0.00262679
PYGL	586.652	308.19	374.407	197.135	-0.929163	-0.77065	0.000239686	0.00262679
ULK2	347.138	234.537	139.878	86.0362	-0.566516	-0.526267	0.000240863	0.00263612
RNASEH1	312.475	391.444	85.408	55.2329	0.326832	0.318706	0.000241992	0.00264641
C17orf59	134.463	91.3158	62.8719	26.3006	-0.560079	-0.52115	0.000242487	0.00264768
PHLPP2	324.293	454.063	127.21	120.91	0.486701	0.460642	0.000242473	0.00264768
TMEM19	200.443	132.759	99.0521	39.3658	-0.595807	-0.549319	0.000242934	0.0026505
C11orf31	465.466	345.588	168.802	76.5942	-0.430713	-0.412449	0.000243994	0.00265339
LINC00921	55.1051	34.204	30.0033	12.4675	-0.692501	-0.621587	0.000243436	0.00265339
PSAT1	24.4895	14.2456	18.397	6.19431	-0.791294	-0.688587	0.000244147	0.00265339
ZC3H18	969.675	1250.34	266.971	298.305	0.366873	0.355443	0.000243967	0.00265339
ZNF529	257.825	339.72	87.1172	55.3504	0.400394	0.385617	0.000243887	0.00265339
COQ7	69.4482	44.6116	37.5286	12.1791	-0.643414	-0.585591	0.000245686	0.00265979
GLIS3	11.8111	22.1242	8.73377	11.8985	0.917692	0.763565	0.000245616	0.00265979
GLTPD1	104.397	66.7176	56.348	24.7438	-0.647618	-0.588733	0.000245629	0.00265979
HECTD1	2103.53	2766.21	693.774	482.145	0.395305	0.381065	0.000245611	0.00265979
LINC00861	657.63	279.286	522.665	219.321	-1.23536	-0.904709	0.000245082	0.00265979
PMP22	44.2066	98.0829	42.4905	94.9441	1.15216	0.873325	0.000246185	0.00266112
RIPK3	157.019	96.9359	90.5576	35.8158	-0.696993	-0.624517	0.000246189	0.00266112
FAM45B	22.9875	16.4694	6.43578	5.3307	-0.491792	-0.464996	0.000246442	0.00266146
TMEM259	3720.86	5112.69	1012.96	2069.31	0.458499	0.436542	0.000246601	0.00266146
CHTF8	712.123	547.263	225.578	95.04	-0.380681	-0.367929	0.000246872	0.00266234
NOL11	755.718	1071.63	304.742	280.383	0.504416	0.475444	0.000247905	0.00267128
ZNF57	26.1938	18.2694	9.35044	6.86788	-0.530488	-0.496899	0.000248083	0.00267128
KNSTRN	56.8381	41.438	19.671	9.5551	-0.458819	-0.436826	0.00024915	0.00267865
LILRA1	609.078	290.319	452.714	214.343	-1.06934	-0.839311	0.000249065	0.00267865
SNHG7	519.306	676.182	151.804	154.037	0.381048	0.368231	0.000250224	0.00268813
TTC5	72.504	53.4	25.7805	11.5071	-0.446817	-0.426453	0.000250643	0.00269057
LOC100507540	27.1991	14.6083	16.6404	8.48932	-0.904554	-0.756461	0.000250895	0.00269121
RCAN1	110.539	68.0842	56.4512	30.552	-0.701932	-0.627826	0.000251502	0.00269565
PPP2R5D	363.482	292.607	84.6359	53.0496	-0.314822	-0.307515	0.000252709	0.00270652
SYCE1L	36.2744	54.9513	16.7321	20.5742	0.600768	0.552825	0.000253014	0.00270772
ZNF786	52.5246	33.3986	29.3381	10.5549	-0.658479	-0.596613	0.000253229	0.00270795
ACOX3	78.6763	54.2384	35.696	14.1274	-0.541844	-0.506233	0.000253936	0.00270929
CD38	99.6174	53.1245	72.3567	29.8571	-0.907521	-0.757747	0.000253837	0.00270929
THOC1	563.789	789.651	214.839	221	0.486775	0.460549	0.000253825	0.00270929
EDEM2	375.366	318.606	67.1685	38.6101	-0.237647	-0.234467	0.000255286	0.00271956
PCYOX1	231.279	163.503	94.5944	40.3079	-0.50228	-0.473583	0.000255096	0.00271956
LOC644961	50.7589	69.0175	17.0035	18.7038	0.450032	0.429064	0.00025618	0.00272352
LONRF1	462.371	726.543	244.196	195.201	0.652631	0.591952	0.000255935	0.00272352
RAD54B	14.6215	7.53486	8.51959	5.04341	-0.944434	-0.778665	0.000256242	0.00272352
GPR25	18.8054	8.02348	19.1756	6.62576	-1.2211	-0.900197	0.000256897	0.00272635
RAP1A	1811.7	1304.35	571.775	421.144	-0.473886	-0.449601	0.000256743	0.00272635
ZXDC	875.693	1091.22	223.186	167.108	0.317979	0.310423	0.000257568	0.00273139
SC5D	303.149	446.082	148.25	142.419	0.558804	0.519684	0.000259144	0.00274395
TMEM150B	49.5314	22.7339	42.477	14.4337	-1.12907	-0.863957	0.00025903	0.00274395
SEC14L1P1	35.539	51.4638	15.6103	15.081	0.543552	0.507335	0.000259633	0.00274704
HEY1	20.7215	86.542	31.0277	176.218	2.06718	0.992198	0.000259945	0.00274827
CPOX	176.122	122.742	82.1671	27.7054	-0.523824	-0.491359	0.000261255	0.00275795
ZNF138	75.4363	54.8144	26.4858	13.3993	-0.462415	-0.439799	0.000261168	0.00275795
FAM132A	18.6565	38.2977	12.6821	29.7878	1.04731	0.827239	0.000261856	0.00276221
PCMTD1	480.014	310.998	274.152	77.6579	-0.626833	-0.57259	0.000262072	0.00276242
C11orf24	100.859	65.976	50.2811	24.252	-0.613788	-0.562784	0.000262445	0.00276426
SLC25A24	438.733	318.109	150.776	91.3084	-0.46436	-0.441382	0.000263019	0.00276823
DAXX	514.903	364.256	208.582	104.728	-0.50014	-0.471663	0.000264068	0.0027751
LOC93622	207.73	151.585	73.5353	42.1802	-0.455361	-0.433689	0.000263911	0.0027751
CDC26	157.728	116.438	56.0457	30.8169	-0.440081	-0.420418	0.000265005	0.00278077
FAHD1	81.0581	52.8422	41.255	17.5714	-0.618211	-0.566083	0.00026499	0.00278077
TM2D1	160.017	120.335	54.5836	25.4253	-0.413051	-0.396709	0.000265972	0.00278883
NREP	109.327	63.5294	58.8208	31.7181	-0.785088	-0.683329	0.000266606	0.00279338
WIBG	143.601	108.934	40.3273	27.9371	-0.399254	-0.38445	0.000267058	0.00279602
WDR55	499.028	711.162	174.853	271.738	0.511717	0.481202	0.000268215	0.00280604
BTN2A2	150.188	100.889	78.3041	28.4334	-0.575809	-0.533083	0.00026896	0.00280856
CSK	2855.15	2192.07	908.683	413.501	-0.381318	-0.36835	0.000269058	0.00280856
SENP7	928.604	1182.95	237.735	281.013	0.349786	0.339719	0.00026899	0.00280856
GGPS1	206.396	142.157	87.144	62.143	-0.539355	-0.50388	0.00026938	0.00280983
TDRKH	42.1624	23.6228	26.4099	11.5766	-0.836872	-0.715924	0.000269811	0.00281223
KLHL24	1130.64	1724.97	574.646	467.369	0.60977	0.559351	0.000270097	0.00281311
SERPING1	261.418	47.7235	754.687	42.7299	-1.30284	-1.73221	0.000270531	0.00281553
RAB28	137.772	98.7496	56.7455	22.4366	-0.481801	-0.456173	0.000270817	0.00281642
MCM8	67.6266	43.3622	38.7817	12.4396	-0.6449	-0.585957	0.000272219	0.00282645
NEFH	25.2645	14.072	17.1193	6.59676	-0.860124	-0.729696	0.000272387	0.00282645
PATZ1	701.223	906.254	211.879	182.505	0.370589	0.358639	0.000272244	0.00282645
CDK11B	710.082	1007.56	253.816	379.103	0.505219	0.475729	0.000273739	0.00283627
GABARAPL2	479.662	352.664	174.428	85.0592	-0.444185	-0.423891	0.00027359	0.00283627
SPATA2	282.004	415.667	131.726	91.9634	0.560996	0.52113	0.000274703	0.00284415
ARMC1	261.057	207.463	56.3584	46.2925	-0.331322	-0.322718	0.00027577	0.00284708
CHEK2	50.8658	30.7723	28.9049	12.9971	-0.731763	-0.647684	0.000275799	0.00284708
PIGX	156.265	111.198	61.349	30.4526	-0.493416	-0.465905	0.000275387	0.00284708
ZW10	79.0812	51.0505	41.4253	19.6844	-0.634196	-0.577839	0.000275401	0.00284708
SETDB2	320.775	214.399	162.526	64.1529	-0.58196	-0.537738	0.000276187	0.00284898
CDK5RAP2	635.097	752.834	105.034	112.753	0.245395	0.241854	0.000277253	0.00285577
NIT1	374.764	310.244	84.7163	37.1278	-0.27453	-0.269592	0.000277129	0.00285577
PI4KAP2	212.325	287.248	71.3796	81.9281	0.43674	0.417351	0.000279708	0.00287894
NT5C3A	677.388	540.784	176.042	104.836	-0.324294	-0.316193	0.000280339	0.00288331
CASC3	1206.07	1537.31	313.69	329.638	0.350398	0.340216	0.000281316	0.00289123
ARHGAP30	3806.58	2636.18	1600.5	789.976	-0.530175	-0.496178	0.000282293	0.00289915
LOC100506100	29.0788	19.1448	14.9625	6.83206	-0.593618	-0.546623	0.000282973	0.0029022
SYS1	366.057	491.045	124.293	98.451	0.425266	0.407286	0.000283005	0.0029022
RAD50	399.288	258.877	212.844	76.5762	-0.625671	-0.571156	0.000283743	0.00290764
C5orf20	13.4689	4.93542	14.2861	4.30104	-1.46747	-0.961458	0.000284204	0.00290816
KRBA2	15.2331	6.63733	12.0997	4.86081	-1.19576	-0.888224	0.000284418	0.00290816
LGALS3BP	410.142	242.257	425.933	73.6288	-0.759383	-0.665704	0.000284271	0.00290816
YTHDF1	1065.57	1441.99	402.471	292.261	0.436767	0.417324	0.00028492	0.00291117
ILF3	6247.36	8603.73	2314.25	2074.67	0.461776	0.438917	0.000285382	0.00291377
SFXN4	83.0607	60.6877	26.5871	17.9782	-0.456564	-0.434458	0.000285732	0.00291522
QARS	2056.98	2368.88	260.882	324.609	0.203519	0.201481	0.000286023	0.00291606
PABPC1	33498.3	41074.7	7628.5	7206.24	0.294173	0.288081	0.000286693	0.00292076
GPATCH2L	1271.53	1646.76	347.789	373.339	0.373446	0.361131	0.000287562	0.00292536
GPATCH8	1469.06	1875.34	424.169	337.076	0.352588	0.342188	0.000287355	0.00292536
TOE1	286.783	382.657	99.0641	64.6834	0.418108	0.400951	0.000288463	0.00293239
SCMH1	170.239	202.802	22.3427	38.6636	0.254053	0.250101	0.000289087	0.00293448
SPATS2L	115.591	74.9927	83.1683	21.9692	-0.622842	-0.568857	0.000288923	0.00293448
DDX51	559.038	745.364	180.292	223.046	0.415497	0.398647	0.000289955	0.00294115
ATL2	500.033	712.709	211.963	179.113	0.512054	0.481138	0.000291267	0.0029438
ETV7	28.3063	13.3156	25.5124	10.9027	-1.08891	-0.843551	0.000290906	0.0029438
KIAA1656	55.2999	85.1438	23.9446	43.4764	0.625521	0.570752	0.00029077	0.0029438
MUS81	316.66	226.72	128.6	56.6034	-0.483241	-0.457133	0.000290582	0.0029438
NUP153	1741.09	2575.27	848.918	519.085	0.564974	0.523996	0.00029118	0.0029438
LOC100129973	34.0992	55.3209	19.1487	23.81	0.701609	0.626043	0.000292374	0.00295072
LRP8	213.508	292.717	68.2267	108.406	0.455818	0.433724	0.000292227	0.00295072
FAM185A	26.7828	16.9805	14.1233	5.45853	-0.665151	-0.600354	0.000292924	0.00295415
RBM4B	79.83	57.0111	34.588	13.1591	-0.490241	-0.463014	0.000294263	0.00296551
GOLGA7B	107.157	67.0031	56.4979	26.4526	-0.678134	-0.609524	0.000294698	0.00296776
GOLPH3L	72.6797	39.5578	55.4633	16.4946	-0.881931	-0.740778	0.000295215	0.00297083
TNFRSF13C	144.172	265.224	85.4506	162.237	0.880513	0.739521	0.000296172	0.00297656
ZBED2	33.2366	52.8168	19.1889	20.0981	0.674641	0.606691	0.00029621	0.00297656
C6orf120	628.436	771.702	97.4257	204.362	0.297028	0.290728	0.000296857	0.00297878
GEN1	218.995	342.43	98.6295	177.399	0.645579	0.5856	0.000296818	0.00297878
SUCLG1	454.331	363.477	123.674	70.4885	-0.322994	-0.314925	0.00029763	0.0029844
FAM76B	1057.99	1404.89	352.238	287.764	0.409603	0.393368	0.000299782	0.00300382
CBL	1077.69	755.073	431.193	231.925	-0.513482	-0.482216	0.000300346	0.00300518
PHLDB1	20.986	43.4142	15.6068	40.2986	1.05288	0.826545	0.000300143	0.00300518
APOBEC3G	540.404	366.037	224.028	157.654	-0.562272	-0.521683	0.00030192	0.00301794
LIN7C	306.215	368.113	56.5249	63.9166	0.26736	0.262734	0.000302053	0.00301794
C6orf57	24.1521	12.8724	17.3033	6.24268	-0.912539	-0.757998	0.000305019	0.00304541
SFT2D3	346.884	446.239	94.5305	96.806	0.364107	0.352573	0.000305735	0.00305038
RNF103	1184.85	1898.71	671.65	507.563	0.680568	0.61073	0.000306532	0.00305615
SAMD8	1113.84	1555.45	473.5	243.603	0.482298	0.456105	0.000307215	0.00306078
TOMM20L	10.7975	16.7485	4.52217	6.88458	0.65647	0.593091	0.000307488	0.00306132
GEMIN4	221.855	282.906	60.5887	55.9527	0.351892	0.341439	0.000309288	0.00307705
ALDH6A1	78.2261	51.1037	41.3905	13.8322	-0.618858	-0.565484	0.000310915	0.00309105
MRPS18C	158.792	106.847	73.5424	33.6361	-0.573882	-0.530673	0.000312187	0.00310149
PEX19	421.828	346.469	95.8867	47.8773	-0.28436	-0.278782	0.000314141	0.00311647
ZNF71	65.6682	42.2902	28.6248	18.6791	-0.632272	-0.575525	0.000314117	0.00311647
ICOSLG	641.864	1155.01	426.334	414.507	0.847937	0.719601	0.000314713	0.00311773
ZNF329	156.302	210.321	55.1285	48.2567	0.430921	0.411962	0.000314512	0.00311773
HILPDA	118.201	143.38	209.241	383.496	-1.64011	0.168763	0.000316276	0.003131
DCAF12	287.969	151.795	219.392	120.995	-0.923517	-0.762284	0.0003179	0.00314486
NDUFA3	311.278	227.741	111.759	66.844	-0.449921	-0.428414	0.000318247	0.00314606
NUDT16	449.118	272.203	278.341	103.76	-0.723222	-0.640195	0.000318734	0.00314865
STXBP3	671.217	551.726	140.164	93.2834	-0.282934	-0.277421	0.000319833	0.00315727
SUFU	156.125	111.515	66.5994	27.094	-0.486914	-0.459905	0.000320335	0.00316001
GBP4	986.829	699.758	414.702	240.983	-0.496021	-0.467456	0.000321525	0.00316952
RENBP	246.863	157.502	130.652	61.5319	-0.649711	-0.58804	0.000323181	0.0031836
CLCF1	166.238	246.913	88.7814	60.3466	0.572936	0.529651	0.000323816	0.003187
DPH1	274.766	390.235	111.049	129.727	0.506765	0.47633	0.00032421	0.003187
NIPSNAP3A	194.134	129.811	101.918	41.4033	-0.582204	-0.536975	0.000324145	0.003187
FAM203A	17.2262	8.87453	13.4392	4.06911	-0.972077	-0.788052	0.000324574	0.00318834
SP140	448.296	325.949	186.153	77.1495	-0.460235	-0.437207	0.000325117	0.00319143
ZNF213	86.7912	60.8282	36.7036	18.2624	-0.518339	-0.485921	0.000326361	0.0032014
ERCC8	61.5926	42.9258	23.3385	16.1417	-0.527806	-0.493568	0.00032993	0.00323414
PSKH1	182.752	134.437	67.5464	33.1284	-0.444475	-0.423642	0.000330501	0.00323748
NUTF2	406.483	319.287	125.269	54.9035	-0.347709	-0.337529	0.000331193	0.00324198
PRPF8	3859.54	4965.97	1052.41	1195.03	0.363718	0.352089	0.000332579	0.00325235
SUCO	1241.76	1786.22	549.078	372.629	0.52484	0.491058	0.000332716	0.00325235
GSTZ1	62.0301	43.381	25.6309	12.9963	-0.519453	-0.486679	0.000333187	0.00325468
MYBPC2	12.9805	27.1558	9.6455	24.9354	1.07332	0.832511	0.0003338	0.00325839
MBNL1	6155.76	4745.99	2019.8	1077.27	-0.375172	-0.362421	0.000335925	0.00327685
MPLKIP	110.213	81.0294	43.8437	16.1975	-0.447472	-0.426167	0.000338404	0.00329874
ANAPC2	797.879	1040.13	195.27	327.938	0.382821	0.369272	0.000339012	0.00330006
NUP88	548.55	718.679	150.274	198.732	0.390154	0.375831	0.000338921	0.00330006
CLK4	765.921	1021.01	251.649	272.605	0.415338	0.398137	0.000339255	0.00330008
DCK	641.49	480.663	203.93	133.591	-0.416864	-0.399493	0.000339485	0.00330008
HES1	39.2532	76.2387	30.0198	44.2375	0.963434	0.781075	0.000339891	0.00330173
PACRGL	56.1611	38.9466	24.1109	10.4216	-0.529166	-0.494567	0.000340472	0.00330508
TTC30B	15.5327	10.1473	6.14626	3.86524	-0.619483	-0.565484	0.000340907	0.00330701
PAPD7	764.753	1005.33	225.416	258.896	0.395017	0.380139	0.000343026	0.00332467
RASSF7	174.665	109.23	89.8628	48.2018	-0.67817	-0.608144	0.000343202	0.00332467
PSENEN	216.406	147.153	98.8907	47.9434	-0.556897	-0.51669	0.00034548	0.00334441
ZNF518A	410.96	255.854	233.633	98.8715	-0.683895	-0.61203	0.000347343	0.00336013
JMY	1608.38	2580.37	941.3	612.471	0.682129	0.610676	0.000347974	0.00336159
MTX3	676.798	900.765	211.694	233.648	0.413009	0.396031	0.000347845	0.00336159
B3GNT8	50.7457	31.3637	28.0252	13.5009	-0.699712	-0.623125	0.000349041	0.00336724
LAP3	1174.83	801.047	845.886	190.064	-0.552674	-0.513269	0.000348823	0.00336724
PAXIP1OS	123.515	94.8576	42.1434	15.2462	-0.383983	-0.370286	0.000349722	0.00337029
YIPF6	138.211	106.567	41.593	22.5026	-0.37743	-0.364393	0.000349838	0.00337029
MPI	171.227	111.6	86.7439	40.1751	-0.618197	-0.564072	0.00035022	0.00337165
CDK9	1309.5	1706.62	426.473	326.947	0.382407	0.368832	0.000351224	0.00337572
KDM3B	1714.13	2156.01	468.992	359.37	0.331096	0.322207	0.000351251	0.00337572
TNKS	534.849	680.233	115.806	193.818	0.347607	0.337349	0.000351366	0.00337572
ABHD6	53.7451	36.514	21.7472	15.0227	-0.564085	-0.522335	0.000351731	0.00337691
UBXN4	2703.91	3557.24	788.316	943.505	0.395858	0.38083	0.000352647	0.00338338
DYNLRB1	529.85	403.152	150.507	126.685	-0.39383	-0.379027	0.000353349	0.0033878
CHD4	3502.49	4814.53	1315.71	1128.89	0.459084	0.435935	0.000353848	0.00339025
MGP	16.8237	33.0987	11.0588	29.4842	0.985471	0.79097	0.000354702	0.00339612
ZCCHC11	894.137	1236.64	331.532	340.233	0.468373	0.443823	0.000355396	0.00340043
ZNF790	26.1933	17.2568	10.9339	6.33174	-0.605073	-0.554222	0.000356137	0.0034052
FGD4	288.882	162.776	194.254	81.9903	-0.828469	-0.70626	0.000356575	0.00340705
BAP1	1526.66	2035.59	482.103	559.425	0.41531	0.397991	0.000357108	0.00340982
PTBP3	1942.59	1646.37	277.43	272.096	-0.238633	-0.235254	0.000357753	0.00341365
GTF3C4	390.268	589.411	188.392	155.498	0.59573	0.546708	0.000359262	0.00342572
DARS	540.427	423.865	134.58	99.2535	-0.349906	-0.339414	0.000360861	0.00343862
LOC101929512	10.1103	16.542	6.82894	5.5297	0.728424	0.641935	0.000362734	0.00344452
NDUFAF5	347.095	579.872	200.189	216.933	0.741163	0.650701	0.000362321	0.00344452
PDE12	360.696	505.717	152.587	93.5338	0.48851	0.4607	0.000362574	0.00344452
YIPF1	200.733	154.942	53.7123	37.8476	-0.373626	-0.360891	0.000362738	0.00344452
ZCCHC9	208.24	164.636	49.1717	37.4247	-0.338654	-0.329113	0.000361812	0.00344452
ZXDB	429.638	595.611	162.274	159.327	0.472064	0.446874	0.000362957	0.00344452
ASCL2	114.56	65.3595	69.2585	31.2818	-0.811991	-0.696038	0.000364275	0.00345469
EIF1B	1168.87	1760.77	575.542	478.246	0.591439	0.543303	0.000365928	0.00346801
STAG1	611.898	738.759	149.456	96.0002	0.273256	0.268183	0.000366201	0.00346826
GOLGA8A	1169.1	1715.3	489.602	692.026	0.553201	0.513399	0.00036693	0.00347281
EXOSC5	74.6571	43.7956	50.6103	16.2326	-0.772842	-0.671537	0.000367417	0.00347507
TMEM41B	313.705	443.617	117.346	153.683	0.500499	0.470614	0.000367836	0.00347668
IKZF5	1256.74	1833.98	570.82	392.908	0.545651	0.507354	0.000368541	0.003481
ATP2B4	1090.82	559.894	772.035	440.484	-0.962194	-0.779303	0.000369393	0.00348435
CNPY2	307.085	228.216	108.509	56.8864	-0.429469	-0.410303	0.000369152	0.00348435
MEF2C	546.734	324.764	346.415	156.639	-0.751791	-0.657546	0.000371802	0.00350471
IRF7	830.325	562.943	493.402	166.204	-0.560785	-0.519337	0.000372848	0.00351219
PLEKHA8	90.0184	62.2711	39.3322	19.8196	-0.53543	-0.499169	0.00037502	0.00353029
DGCR14	399.657	569.406	165.028	164.751	0.511505	0.47959	0.000376509	0.00353954
ISOC2	62.1509	39.2119	31.9184	14.8333	-0.669564	-0.601209	0.00037633	0.00353954
RNF125	1810.83	2574.2	666.504	921.72	0.507571	0.476345	0.00037815	0.00355258
DHX38	1259.21	1676.67	324.709	564.647	0.413314	0.396089	0.000379512	0.00356299
CASP10	403.873	286.388	162.854	73.4164	-0.496872	-0.4675	0.000381126	0.00357464
PRKCE	227.831	302.068	58.9127	103.373	0.408018	0.391408	0.00038157	0.00357464
TRMT10B	137.247	99.3152	53.2663	25.1032	-0.468612	-0.443834	0.000381487	0.00357464
ZNF175	38.1459	18.103	35.1308	9.11952	-1.0791	-0.832648	0.000381776	0.00357464
ZNF641	323.582	207.206	179.54	73.0844	-0.644502	-0.582866	0.000382077	0.00357507
CASP8	2579.69	3725.32	1107.61	1505.39	0.530198	0.494752	0.000382371	0.00357544
RUSC1-AS1	105.962	81.4897	31.7099	17.4043	-0.378075	-0.3648	0.000382911	0.0035781
SMCR8	1655.66	2111.75	472.299	425.479	0.351273	0.340558	0.000383801	0.00358402
MRPS6	155.561	103.743	66.2871	48.0701	-0.58427	-0.537527	0.000385885	0.00359868
SAMD9	739.795	504.358	332.203	190.703	-0.553395	-0.513294	0.0003857	0.00359868
ZNF616	26.3813	14.2565	19.8388	7.1397	-0.901809	-0.747157	0.00038726	0.0036091
C8orf58	101.765	128.007	25.5011	24.1684	0.334837	0.325507	0.000387717	0.00361096
ZNF256	127.095	186.284	65.9444	48.3562	0.554792	0.514308	0.000389033	0.0036208
RAB29	560.186	384.826	245	131.304	-0.542193	-0.50432	0.00039035	0.00363064
LYSMD1	21.6401	13.4115	11.0732	5.58826	-0.702721	-0.624364	0.000390694	0.00363143
TTC33	145.16	99.9502	55.426	38.9949	-0.538476	-0.501353	0.000391109	0.00363288
CAPZB	2789.45	2153.03	755.419	524.414	-0.37371	-0.360824	0.000392241	0.00363615
SNAP23	1024.52	741.326	423.045	184.039	-0.467042	-0.442374	0.000392066	0.00363615
UBXN2B	297.965	204.753	117.67	76.5762	-0.542281	-0.50437	0.000391858	0.00363615
DHX15	2030.9	2851.59	806.608	758.054	0.489861	0.461517	0.000393244	0.00364063
UNG	82.4991	56.4231	30.254	24.5561	-0.550562	-0.511001	0.000393106	0.00364063
UBL7	273.858	204.186	92.4721	51.3561	-0.425573	-0.406737	0.000394049	0.00364567
CD1A	14.4842	5.31012	14.8735	4.86016	-1.45938	-0.944381	0.000394737	0.00364753
CRLS1	182.642	128.15	87.2179	27.1993	-0.514223	-0.481664	0.000394825	0.00364753
STX6	290.148	176.441	141.902	105.656	-0.717613	-0.634077	0.000395032	0.00364753
LINC00304	12.2075	23.2329	8.38825	15.9424	0.93711	0.76459	0.000395778	0.00365201
MEX3C	1275.06	1731.09	505.523	250.463	0.441405	0.420399	0.000398669	0.00367626
NDUFV3	158.84	115.493	66.7434	23.8552	-0.462485	-0.438473	0.000399317	0.00367982
SDR39U1	1033.75	1349.17	259.554	426.42	0.38438	0.370334	0.000401687	0.00369442
TGM4	19.6631	29.2066	9.67235	6.82749	0.579468	0.533283	0.000401694	0.00369442
ZC2HC1A	63.2393	42.4985	25.7036	15.5564	-0.577848	-0.532356	0.000401641	0.00369442
DIRAS1	25.2971	46.8292	16.1991	30.5032	0.889857	0.739328	0.000402319	0.00369532
HFE	38.6306	15.7925	36.0571	12.9255	-1.29308	-0.904527	0.000402084	0.00369532
MAN2C1	1671.35	2257.97	444.863	890.004	0.434112	0.414068	0.000403543	0.0037017
ZNF532	210.135	273.781	41.6817	89.0638	0.381387	0.36765	0.000403539	0.0037017
SLC7A11	112.952	330.209	146.773	475.727	1.54897	0.951656	0.000403865	0.00370223
LOC100288181	10.2493	25.1951	10.9601	20.6376	1.30693	0.905394	0.000404681	0.00370728
LOC150776	743.496	1159.62	376.38	477.027	0.641609	0.580178	0.000405522	0.00371255
CYP4F22	29.18	12.6188	29.1955	11.2766	-1.21959	-0.881813	0.000408251	0.00372779
MKL1	834.397	684.151	176.26	116.35	-0.28641	-0.280493	0.000408178	0.00372779
MRPS31P5	211.704	282.062	71.97	68.1168	0.415939	0.398205	0.000408015	0.00372779
UPF1	1773.4	2408.33	642.961	587.542	0.441709	0.420593	0.000407902	0.00372779
RIC8B	118.154	71.896	72.3091	28.9164	-0.716618	-0.633118	0.000408555	0.00372813
PCNXL2	362.458	450.812	83.8046	90.2316	0.315501	0.307622	0.000409111	0.00373078
SEPT4	32.5638	18.8847	23.8839	9.42713	-0.786774	-0.678536	0.000410796	0.0037437
NDUFA13	1009.14	833.331	223.4	132.408	-0.275608	-0.270318	0.000411296	0.00374582
RAD52	96.8329	64.4893	46.6275	18.8492	-0.587886	-0.539927	0.000411802	0.00374798
ALAD	357.95	236.441	185.404	72.8446	-0.599169	-0.548463	0.000412771	0.00375158
SCAF8	1644.77	2371.63	758.614	458.406	0.528278	0.492822	0.000412587	0.00375158
ZNF551	182.749	249.263	75.8806	54.3042	0.451015	0.42852	0.000413001	0.00375158
KCNAB1	39.9885	57.3597	14.2636	20.0123	0.525004	0.490107	0.000414421	0.00376204
PKI55	57.1308	32.9234	36.1229	14.2924	-0.797049	-0.685113	0.000414912	0.00376205
SPAG4	39.4685	74.5479	29.3023	38.2848	0.922041	0.755756	0.000414959	0.00376205
QRICH1	2025.62	2848.65	858.806	602.497	0.492104	0.46316	0.000415626	0.00376565
ARHGEF7	1210.27	1792.32	516.791	748.686	0.566756	0.523341	0.000417463	0.00377331
FNBP1	2392.09	2032.67	378.533	335.247	-0.234714	-0.231424	0.000417219	0.00377331
NDUFS4	223.959	181.84	52.6776	33.2896	-0.300056	-0.293234	0.000417332	0.00377331
NTPCR	62.8176	39.8218	31.9648	16.9075	-0.658993	-0.592687	0.000417549	0.00377331
DNAJC19	177.039	134.642	56.6063	30.6924	-0.393896	-0.378734	0.000419007	0.0037816
SCOC	186.404	136.19	65.3873	42.3519	-0.452747	-0.429997	0.0004189	0.0037816
DHX8	1123.76	1597.01	490.703	338.971	0.507419	0.475751	0.000420407	0.00378368
KANSL3	1003.31	1387.81	363.977	406.211	0.468454	0.443312	0.000419684	0.00378368
NUP133	623.282	826.351	194.357	234.708	0.407372	0.390613	0.000420477	0.00378368
RNF20	368.709	274.46	155.079	35.9729	-0.427499	-0.408235	0.000420509	0.00378368
TNFSF4	43.0213	23.7587	27.1553	14.7336	-0.856952	-0.720567	0.000420589	0.00378368
MOAP1	1209.47	1641.55	452.913	327.42	0.441029	0.41991	0.000421138	0.00378618
NEDD4	54.73	37.9831	20.7992	13.8357	-0.533992	-0.497312	0.000423355	0.00380367
C16orf98	398.051	237.834	209.126	118.175	-0.743723	-0.650654	0.000423654	0.00380392
THNSL1	20.4762	11.7766	13.4141	6.16502	-0.806719	-0.690949	0.000424919	0.00381246
TNXB	50.2747	74.4455	17.7677	34.1924	0.570782	0.526336	0.00042515	0.00381246
MIR4420	14.6723	25.2487	9.28017	12.2419	0.792487	0.681119	0.000427789	0.00383366
CPSF2	346.83	248.261	147.577	67.6249	-0.483214	-0.455649	0.000429937	0.00385045
LARGE	41.7942	71.0192	22.4145	39.1923	0.766036	0.664834	0.000430257	0.00385086
KANSL1-AS1	44.6605	24.1341	27.8279	12.8633	-0.886843	-0.736583	0.000430585	0.00385133
BEGAIN	41.6819	71.9254	21.6389	44.8678	0.79199	0.680954	0.000431167	0.00385407
DNAJC2	1322.64	2014.01	631.471	754.709	0.606892	0.553917	0.000432262	0.00386114
PAOX	49.8999	31.9027	25.8005	12.9098	-0.649637	-0.585761	0.000432509	0.00386114
PRR5	176.843	119.908	67.4478	52.4837	-0.561497	-0.519081	0.000432794	0.00386122
LONRF2	6.48753	14.9521	6.02461	12.8136	1.21565	0.876971	0.000434049	0.00386847
STMN1	235.903	160.395	91.9534	67.6168	-0.557947	-0.516232	0.00043416	0.00386847
METTL21A	131.547	98.0482	44.257	27.0518	-0.427046	-0.407749	0.000435719	0.0038799
VAMP4	393.293	282.072	165.871	80.7417	-0.480195	-0.453064	0.000436157	0.00388133
ST8SIA4	573.862	433.885	185.29	125.619	-0.402478	-0.386217	0.000436726	0.00388392
OSBP	859.816	1149.9	323.419	157.63	0.420063	0.401628	0.000437892	0.00389182
AGAP5	39.5017	21.6395	28.469	9.09128	-0.869617	-0.727298	0.000440264	0.00391042
OGG1	189.749	112.511	104.81	58.6344	-0.755864	-0.657989	0.00044396	0.00393824
TK2	229.996	159.592	107.554	44.941	-0.529364	-0.493374	0.000443815	0.00393824
CAPN10	401.15	302.172	135.861	68.1718	-0.409247	-0.392141	0.000445805	0.0039521
TALDO1	2106.27	1316.01	962.086	699.908	-0.678631	-0.605859	0.000447694	0.00396634
IVD	287.596	204.868	130.961	42.6982	-0.491116	-0.462069	0.000448391	0.00397001
TMEM183A	81.5599	115.118	31.0979	37.6342	0.49998	0.469312	0.000449271	0.00397277
ZNF800	1488.2	2198.15	721.928	408.73	0.562981	0.519947	0.000449187	0.00397277
EZH2	452.674	723.361	266.864	237.726	0.676648	0.604346	0.000449717	0.0039742
PPP2R4	626.569	463.025	240.761	111.624	-0.437085	-0.416327	0.000450244	0.00397635
HDGFRP2	261.768	179.119	127.838	50.466	-0.548666	-0.508727	0.000450573	0.00397675
HIC2	298.422	414.129	122.688	105.299	0.473795	0.44751	0.000454045	0.00399983
SNX2	1449.64	1169.65	353.111	221.256	-0.309607	-0.302038	0.000453916	0.00399983
WBP11	1756.49	2400.34	707.608	300.325	0.450836	0.428082	0.000454006	0.00399983
ZNF232	52.7227	33.8529	28.6037	12.8839	-0.639855	-0.578075	0.000458062	0.00403268
NEFL	38.5455	21.5048	28.2329	11.2373	-0.843684	-0.711452	0.000459131	0.00403955
NUP155	468.683	737.243	241.318	324.348	0.654172	0.588181	0.000459871	0.00404351
LUC7L2	293.001	420.379	137.063	106.631	0.52172	0.486966	0.000460547	0.00404691
AFF4	2734	3960.75	1294.33	813.342	0.534898	0.497572	0.000461484	0.00404753
ATP5F1	1361.47	1100.96	333.012	219.78	-0.306247	-0.298899	0.000461484	0.00404753
RPS6KA1	1154.42	792.185	536.576	264.159	-0.543462	-0.504434	0.000461354	0.00404753
FAF2	771.114	1029.8	284.485	170.801	0.418135	0.399803	0.000461993	0.00404946
RFX7	698.571	1005.7	221.532	544.209	0.525831	0.490276	0.000462808	0.00405406
PQLC3	383.524	238.963	194.056	112.047	-0.683241	-0.6087	0.000465546	0.0040755
DYNC2LI1	29.3508	19.6606	14.0411	6.58735	-0.588596	-0.539641	0.000468144	0.00409412
U2SURP	2383.59	3069.42	675.578	695.801	0.365061	0.352712	0.000468259	0.00409412
FCRLB	12.7121	6.86225	8.30567	3.8317	-0.90887	-0.747942	0.000469396	0.00410151
GALK1	141.926	85.2616	88.1479	39.4655	-0.73752	-0.645345	0.000470411	0.00410668
HIRIP3	127.394	93.6213	45.9564	25.6064	-0.447103	-0.424829	0.000470575	0.00410668
MEX3B	52.5417	82.194	28.7952	35.059	0.646937	0.582631	0.000471254	0.00411004
PRR34	39.9356	29.4749	12.2597	8.22108	-0.419711	-0.40111	0.000471998	0.00411141
TRPS1	362.985	276.353	109.539	64.2899	-0.392888	-0.377568	0.000471714	0.00411141
DSCR3	578.111	467.386	123.15	97.6794	-0.306923	-0.299496	0.000474693	0.00413231
ZNF26	266.969	339.766	81.1831	58.9038	0.350889	0.339861	0.00047532	0.00413519
UTP15	384.862	563.163	178.944	163.332	0.550146	0.509501	0.000476639	0.00414409
WAS	1561.46	1175.34	536.35	254.575	-0.410057	-0.392669	0.00047709	0.00414544
GZMK	469.618	249.569	378.818	196.911	-0.911828	-0.748009	0.000477527	0.00414666
HMGN5	51.265	36.6109	17.9138	11.8326	-0.48201	-0.45416	0.000481591	0.00417936
CTNNA1	861.504	562.645	396.763	230.048	-0.614906	-0.559143	0.000481941	0.00417981
LDB1	1178.72	1454.23	208.734	414.224	0.30314	0.295964	0.000482432	0.00418147
ASXL1	2074.26	2941.79	846.639	925.336	0.504273	0.472549	0.000483072	0.00418347
GALK2	88.3727	55.0279	48.4102	22.5396	-0.683534	-0.608635	0.000484156	0.00418347
PDZD8	637.732	970.693	306.171	349.933	0.606482	0.552767	0.000483981	0.00418347
RBM41	204.185	137.381	100.441	43.8798	-0.572426	-0.526908	0.00048347	0.00418347
SLFN12	97.463	61.6279	54.9853	19.6677	-0.665711	-0.596061	0.000484137	0.00418347
ZNF324B	23.3258	13.4081	15.8718	5.58271	-0.809199	-0.690474	0.000484511	0.00418395
RRN3	1008.9	1486.57	490.348	304.737	0.559585	0.516821	0.000485242	0.00418548
SLC25A32	424.964	574.215	168.306	103.348	0.435411	0.414634	0.000485286	0.00418548
GABPB1-AS1	489.717	596.037	83.1405	131.07	0.283821	0.2779	0.000489941	0.00421786
JMJD4	94.105	66.0969	41.8986	16.2995	-0.512195	-0.479054	0.000489945	0.00421786
SMYD5	254.598	350.378	93.9874	107.209	0.461907	0.43722	0.000489935	0.00421786
FARSA	202.24	132.967	122.193	38.9128	-0.606911	-0.553082	0.000491119	0.00422332
RINT1	393.694	591.816	183.568	236.694	0.588878	0.539346	0.00049153	0.00422332
STAMBP	225.927	152.674	116.652	42.7459	-0.566292	-0.522038	0.000491372	0.00422332
VRK3	279.956	217.529	86.3374	43.8128	-0.365505	-0.353038	0.000491785	0.00422332
CTNNBL1	581.869	461.837	165.544	86.6369	-0.332697	-0.323212	0.000497327	0.00426567
SUMO2	1789.63	1470.74	379.138	276.722	-0.282955	-0.277074	0.0004973	0.00426567
LOC729683	198.916	123.768	117.53	45.5935	-0.685813	-0.609832	0.000498865	0.00427625
DTYMK	90.6165	63.3873	38.2448	19.185	-0.521309	-0.486324	0.000499171	0.00427626
EBLN2	93.9148	132.451	40.9594	36.0159	0.498997	0.468023	0.000501148	0.00428794
MTR	759.707	978.543	228.458	231.54	0.365266	0.352773	0.000501128	0.00428794
ADI1	499.403	394.526	144.984	73.3093	-0.340717	-0.330531	0.000502442	0.00429376
FCRL3	320.539	148.322	282.131	147.321	-1.11156	-0.836871	0.000502169	0.00429376
SLC38A10	1026.29	544.455	747.409	337.207	-0.914686	-0.748323	0.000505279	0.00431537
LOC729218	404.946	560.85	143.091	162.998	0.470896	0.444673	0.000505997	0.00431887
LOC728554	52.2582	38.3356	15.8381	12.3597	-0.446352	-0.423989	0.00050717	0.00432424
SF1	6122.77	8383.71	2469.44	1310.8	0.453477	0.429961	0.000507244	0.00432424
TET1	20.8044	9.90507	16.3893	6.53338	-1.06834	-0.820457	0.000509792	0.00434331
WDR75	592.903	763.185	162.991	194.024	0.365008	0.352503	0.000510611	0.00434765
ABCA11P	24.3613	15.057	13.844	6.06453	-0.698775	-0.618733	0.000511948	0.00435508
ATXN7	1278.18	1614.94	379.176	242.126	0.337862	0.327892	0.000512106	0.00435508
POFUT1	283.832	194.876	142.315	54.8574	-0.54394	-0.504242	0.00051272	0.00435766
PIK3IP1	4802.21	7270.44	2756.09	1968.8	0.598407	0.546263	0.000513846	0.00436295
TMEM55B	827.64	1098.39	300.672	181.489	0.408919	0.391471	0.000513966	0.00436295
FYCO1	502.363	618.849	96.0222	156.313	0.301637	0.294496	0.000514632	0.00436595
SUGT1	354.994	292.439	70.4023	53.102	-0.278948	-0.273266	0.000522141	0.00442697
GOLGB1	1819.56	2325.72	495.829	550.32	0.354402	0.342882	0.000526305	0.00445208
MRPL27	80.4683	58.1618	31.2745	16.8835	-0.475065	-0.448051	0.000526375	0.00445208
SLC46A3	204.936	139.555	100.065	39.5435	-0.555796	-0.513444	0.000526049	0.00445208
SPTSSB	13.2307	6.14147	10.9067	3.97019	-1.12055	-0.839435	0.000525766	0.00445208
ALG1	135.941	97.4341	56.8125	23.6174	-0.482471	-0.454245	0.000527932	0.00446256
ACSL3	732.13	1218.64	495.055	620.51	0.735256	0.642196	0.000530216	0.00447916
APOBEC3F	105.712	69.0213	59.3332	21.6073	-0.617644	-0.560518	0.000531139	0.00448155
DDX27	980.532	1207.72	239.511	215.639	0.30088	0.293757	0.000530995	0.00448155
PDCD5	323.743	251.77	117.391	44.1065	-0.361676	-0.349428	0.000532893	0.00449364
NCBP2-AS2	494.595	669.988	183.168	159.422	0.438511	0.417006	0.000534362	0.00450218
VAMP5	435.22	288.151	331.041	86.3161	-0.594393	-0.542963	0.000534549	0.00450218
AGFG2	103.607	55.8027	80.3919	34.6598	-0.893003	-0.735938	0.000536179	0.00450587
GORAB	371.088	565.554	186.158	186.517	0.608963	0.553838	0.000535785	0.00450587
LIN9	31.4491	21.0682	15.3841	6.45265	-0.587513	-0.537845	0.000536275	0.00450587
TSTD2	330.479	436.478	116.956	102.792	0.402966	0.386137	0.000535946	0.00450587
ARFRP1	183.626	112.751	119.204	38.6545	-0.704947	-0.622086	0.00053952	0.00451957
C14orf64	39.7068	21.1383	25.259	13.24	-0.906851	-0.743302	0.000539291	0.00451957
TMLHE	70.584	44.9872	37.7639	16.4935	-0.652828	-0.58593	0.000539158	0.00451957
TRMT112	879.132	700.809	181.463	172.05	-0.327306	-0.318156	0.000539218	0.00451957
ZNF295-AS1	11.4711	18.9032	7.33976	5.70091	0.728147	0.637165	0.000539415	0.00451957
RBBP6	3542.82	4988.43	1401.21	1642.16	0.493772	0.463417	0.000541167	0.00452795
TRADD	400.545	263.156	223.617	81.0175	-0.606269	-0.551845	0.000541007	0.00452795
LRWD1	177.563	217.85	32.0958	50.1579	0.296527	0.289679	0.000543861	0.00454777
CLEC4F	21.0049	4.45341	35.5588	6.56128	-2.24	-0.926969	0.000548995	0.00457789
EID1	1485.16	1115.07	469.812	319.941	-0.413425	-0.395241	0.000549283	0.00457789
MYH10	169.033	238.143	72.1912	46.8353	0.496922	0.465916	0.000548889	0.00457789
PRRG4	94.9719	57.5426	56.915	29.2834	-0.727804	-0.637055	0.000548126	0.00457789
SIGMAR1	189.963	117.382	100.617	58.8781	-0.695241	-0.615264	0.000549425	0.00457789
ZNF678	102.955	70.8318	47.7781	20.7941	-0.541086	-0.501622	0.000548265	0.00457789
CSTF2	141.697	198.04	40.6717	86.3452	0.484309	0.455519	0.000550746	0.0045823
FLAD1	251.255	200.656	67.49	36.4734	-0.325216	-0.316224	0.000550937	0.0045823
TIMM10	122.095	90.3302	45.137	24.0791	-0.43441	-0.41339	0.000550554	0.0045823
JMJD1C	3786.03	5670.99	1940.75	1616.99	0.582995	0.534073	0.000551519	0.00458442
LOC101927181	40.3569	20.0545	25.8938	15.9008	-1.00655	-0.791196	0.000553168	0.0045954
YOD1	909.411	1323.49	441.279	332.218	0.541785	0.502036	0.000554327	0.0046023
SHQ1	96.4071	74.753	31.7843	13.1159	-0.375487	-0.36176	0.000554866	0.00460404
ANAPC13	310.301	239.538	93.7793	57.0329	-0.374015	-0.360416	0.000556915	0.0046183
ARL3	93.2902	64.399	43.4862	18.9535	-0.537068	-0.498299	0.000559272	0.00463511
MFN2	1150.8	1478.06	324.655	335.584	0.36131	0.348999	0.000561596	0.00465161
PTPN9	349.792	232.16	168.042	92.5696	-0.591979	-0.540805	0.000562353	0.00465237
SPAG5	146.51	225.597	73.7114	97.3182	0.624073	0.564573	0.000562245	0.00465237
TAF4	263.613	192.916	103.942	50.4892	-0.452079	-0.428441	0.00056311	0.00465588
GPKOW	191.15	157.901	42.9794	23.2564	-0.278701	-0.272972	0.0005636	0.00465718
AHCTF1	2240.01	3603.02	1300.59	1120.78	0.685834	0.608396	0.000564678	0.0046626
ETS1	6906.17	5054.34	2281.21	1586.06	-0.450361	-0.42695	0.000564921	0.0046626
CEP95	1151.59	1800.58	619.888	669.704	0.645081	0.579763	0.000566928	0.00467362
IDI2-AS1	384.023	601.018	213.427	178.392	0.647102	0.581197	0.000566777	0.00467362
MAD1L1	330.599	243.119	114.887	71.6536	-0.443776	-0.421349	0.000567469	0.00467362
URGCP	292.867	387.361	98.2448	90.7961	0.404514	0.387352	0.000567592	0.00467362
PYGM	97.0446	164.225	44.9064	158.716	0.760194	0.657201	0.000569337	0.00468523
GOLGA2P5	183.421	260.674	55.7416	115.142	0.507646	0.474527	0.000570342	0.00469074
ZMAT3	329.838	257.58	101.713	50.7119	-0.358281	-0.346255	0.000570813	0.00469186
TCP11L2	442.709	589.192	157.67	159.417	0.413556	0.395239	0.000571429	0.00469417
KMT2B	1556.47	1974.18	397.897	493.444	0.343237	0.332614	0.000573577	0.00470905
PPARD	600.843	842.126	226.743	333.198	0.487804	0.458232	0.000574197	0.00471138
EDC4	1401.27	2026.65	526.119	923.747	0.532516	0.494485	0.000574563	0.00471162
MDN1	1577.42	1946.73	342.263	448.716	0.303488	0.296092	0.000575819	0.00471915
COX20	602.756	519.668	105.625	58.0016	-0.212405	-0.209837	0.000578059	0.00473474
WDR77	175.013	116.097	104.074	23.5795	-0.594381	-0.542438	0.000578605	0.00473644
FBRSL1	1066.81	1321.25	148.462	394.449	0.308719	0.30093	0.000580709	0.00475089
C17orf104	15.0504	23.4763	7.38492	11.1145	0.660493	0.590214	0.000581817	0.00475585
ZFAND4	223.195	305.627	73.5957	119.038	0.454678	0.430488	0.000581996	0.00475585
AMIGO3	106.695	156.977	40.0629	74.4787	0.558993	0.51521	0.000583011	0.00476137
CISD3	177.581	124.273	63.3617	47.7465	-0.517039	-0.482018	0.000585709	0.00477829
FAM86A	83.1697	59.4109	38.186	11.9456	-0.492544	-0.462141	0.000585765	0.00477829
PCTP	143.761	94.9312	67.5773	37.8633	-0.601673	-0.547757	0.000586248	0.00477944
DUS3L	574.352	809.802	235.957	236.029	0.496074	0.464931	0.000587614	0.00478779
MICU1	380.264	266.306	171.201	79.9592	-0.515177	-0.480462	0.000591426	0.00481604
PPIA	5384.26	4574	1260.96	436.868	-0.235209	-0.23171	0.000599805	0.0048786
STIL	37.6685	54.6843	14.8234	20.3897	0.539902	0.500001	0.000599711	0.0048786
FOXO3B	158.198	226.687	72.5823	59.9492	0.520799	0.484843	0.000600211	0.00487907
ELMSAN1	1961.51	2586.15	718.795	485.995	0.398926	0.382307	0.000601638	0.00488783
STAT6	2549.41	1747.78	1266.99	507.958	-0.544759	-0.503919	0.000602892	0.00489517
DHX37	531.1	705.113	175.806	184.812	0.409353	0.391423	0.000603928	0.00490074
ACHE	13.4439	39.9665	13.7349	52.3746	1.58001	0.93085	0.000604426	0.00490195
CCNL2	1786.91	2319.94	384.071	803.102	0.376724	0.362654	0.00060512	0.00490372
NMRAL1	203.452	142.405	85.79	44.8525	-0.515953	-0.481004	0.000605345	0.00490372
MDH1	559.801	463.074	126.147	82.0624	-0.273844	-0.268341	0.000608436	0.00492306
MGC16275	36.058	27.0429	11.5709	6.34974	-0.423963	-0.404098	0.000608417	0.00492306
A1BG-AS1	50.9721	33.9176	24.3565	11.5119	-0.592006	-0.540374	0.000609778	0.00492821
ACO1	76.6782	53.3742	36.5498	13.2671	-0.529825	-0.492083	0.000609732	0.00492821
ENOX2	133.672	74.2877	87.3739	39.3034	-0.848391	-0.708839	0.000611023	0.00493072
NUDT22	289.106	221.702	99.1569	39.974	-0.384494	-0.369554	0.000610958	0.00493072
TCTN1	114.187	67.3206	74.6262	40.0067	-0.763106	-0.65836	0.000611145	0.00493072
STK3	49.8251	30.8552	28.187	13.1155	-0.693985	-0.613341	0.000612259	0.00493687
IBA57	155.773	215.512	56.5865	65.8213	0.470794	0.443821	0.000613788	0.0049435
NGDN	768.33	1066.04	321.965	233.416	0.473141	0.445788	0.000613626	0.0049435
GYS1	244.601	173.671	97.645	56.0677	-0.494721	-0.463649	0.000617078	0.00496714
TMEM14A	46.1354	29.1534	23.8542	12.8133	-0.662802	-0.591696	0.000621543	0.00500021
NCOA4	3536.01	2670.65	1102.52	760.553	-0.405006	-0.387553	0.000622425	0.00500442
ITGB1BP2	17.9055	29.5092	9.22023	20.5003	0.724084	0.632796	0.00062343	0.00500543
SEC16A	1815.6	2421.5	542.49	780.087	0.415643	0.396811	0.000623623	0.00500543
ZFP62	161.535	111.904	76.1837	32.4581	-0.529956	-0.492071	0.000623213	0.00500543
CDK16	1039.59	1602.74	540.167	522.891	0.624795	0.564247	0.000624424	0.00500899
KCNJ14	43.4344	69.932	24.9083	26.1004	0.694677	0.613117	0.000625294	0.00501295
TBC1D3P1-DHX40P1	7.6898	13.7993	5.39598	7.50484	0.876597	0.722689	0.000625634	0.00501295
APOO	36.0041	24.8549	15.0226	9.99109	-0.522774	-0.486277	0.000626093	0.00501376
GBA	220.543	139.321	123.923	58.428	-0.664212	-0.592419	0.000627213	0.00501985
RAB6A	912.818	709.848	251.061	176.984	-0.363361	-0.350637	0.000627688	0.00502079
PORCN	142.156	167.304	26.7276	21.7531	0.234902	0.231391	0.000629324	0.00502526
PPWD1	737.928	947.075	179.41	272.675	0.360222	0.347807	0.000628815	0.00502526
PRPF4B	2227.25	2774.27	576.847	560.708	0.316963	0.308439	0.000629232	0.00502526
CBX8	28.9902	19.2799	12.3373	7.58398	-0.595273	-0.542581	0.000633206	0.00504954
KDELR2	420.233	337.535	118.649	51.4536	-0.317331	-0.308772	0.000633808	0.00504954
SUV39H2	41.5621	29.9857	15.7307	9.25783	-0.480964	-0.452237	0.000632774	0.00504954
VPS39	1242.51	1487.21	190.031	320.94	0.259287	0.254575	0.000633602	0.00504954
ARAF	1251.19	1670.25	413.365	466.151	0.416998	0.397931	0.0006356	0.00506094
LZIC	147.346	114.149	46.3526	22.2935	-0.368009	-0.35478	0.000637498	0.00507316
PRR5L	213.398	116.722	153.656	95.5277	-0.870173	-0.719979	0.000639802	0.0050886
GOT2	278.074	224.66	64.3715	49.6981	-0.310421	-0.302388	0.000640473	0.00509105
EXT2	353.252	290.121	79.6468	52.489	-0.285289	-0.279024	0.000643969	0.00510744
FES	643.617	396.61	392.559	170.548	-0.699184	-0.616064	0.000644359	0.00510744
IMMP1L	47.5174	33.6016	18.0877	11.2173	-0.496557	-0.465019	0.000643866	0.00510744
PRX	41.9053	27.9655	17.8725	12.2903	-0.592906	-0.540568	0.000643507	0.00510744
SREK1	2866.93	4355.07	1390.35	1596.4	0.603309	0.548194	0.00064417	0.00510744
CSNK1G2	2440.18	3148.31	442.702	1190.86	0.36768	0.354447	0.000645154	0.00510961
MAP7	20.8298	11.1195	14.9759	6.24605	-0.914284	-0.743262	0.000645579	0.00510961
OPN1SW	27.0753	37.6999	10.6171	11.0254	0.487987	0.457829	0.000645728	0.00510961
PTGFRN	35.0471	21.0445	18.4965	11.3133	-0.739248	-0.642375	0.000646954	0.00511642
NEK9	724.125	487.599	388.158	145.055	-0.570917	-0.523775	0.000647372	0.00511683
COL27A1	9.67015	15.9173	4.9758	8.04933	0.745166	0.645666	0.000650062	0.00513327
ZNF566	42.4977	27.3245	24.0228	8.49254	-0.639975	-0.575023	0.000650185	0.00513327
OPN3	210.671	137.237	111.963	52.9774	-0.620052	-0.560509	0.000650836	0.00513551
ZNF691	25.1178	13.7009	19.2987	6.33997	-0.881981	-0.726559	0.000652374	0.00514475
BSDC1	760.26	964.643	233.127	169.716	0.344054	0.333141	0.000653118	0.00514772
NR2C1	479.688	588.161	99.168	123.621	0.294943	0.288006	0.000655112	0.00516052
DNAH17	149.839	217.167	66.0026	81.3532	0.536806	0.497104	0.000655625	0.00516167
HNRNPH1	11587.6	15162.8	3567.65	3942.36	0.387977	0.37245	0.000656671	0.005167
LSM11	20.5567	13.8383	8.48195	5.35816	-0.586161	-0.535463	0.000657784	0.00517284
OTUD4	1651.03	2185.47	611.732	346.018	0.404895	0.387296	0.000659166	0.0051808
TRMT10A	32.7101	20.4056	17.4266	7.61468	-0.681759	-0.604178	0.000660372	0.00518737
TTL	260.769	187.181	108.241	55.1318	-0.479952	-0.451147	0.000664247	0.00521488
AHCYL2	176.821	111.41	100.973	41.2638	-0.667607	-0.594203	0.000665604	0.00521968
SMARCAL1	138.124	80.3327	92.5578	38.2452	-0.782603	-0.669065	0.000665462	0.00521968
LYPLAL1	115.529	83.8836	49.4364	20.9335	-0.464364	-0.438185	0.000666235	0.0052217
TNPO1	1426.86	1783.88	391.385	336.502	0.32265	0.313585	0.000666892	0.00522393
PPP2CB	241.662	170.73	104.894	52.2646	-0.50249	-0.46958	0.000670721	0.00524805
PSMG4	92.7841	67.6878	32.0313	21.878	-0.453689	-0.429201	0.000670438	0.00524805
MRPL45P2	54.6979	70.8622	16.6077	14.9849	0.383613	0.368486	0.00067342	0.00526622
EPHA1-AS1	47.5715	33.0236	23.2762	9.05688	-0.529527	-0.491318	0.000674219	0.00526952
H2AFY2	44.4272	31.7785	14.9202	12.4404	-0.485493	-0.455714	0.000677205	0.00528909
SUPT6H	2292.3	3033.32	786.512	716.234	0.404269	0.386677	0.000677478	0.00528909
GATS	275.238	352.113	78.3494	78.1767	0.357774	0.34545	0.000680694	0.00531123
CHRNE	154.883	208.56	55.5969	57.4005	0.429573	0.408552	0.000682424	0.00531705
TANGO2	282.491	201.753	120.003	54.4849	-0.487114	-0.456934	0.000681934	0.00531705
TMEM204	139.28	80.5876	94.7335	40.1594	-0.790013	-0.673135	0.000682579	0.00531705
ATP6V1A	534.059	406.227	181.367	94.4037	-0.395619	-0.379085	0.000684279	0.00532436
COPS6	526.799	433.347	141.134	67.6439	-0.282004	-0.275887	0.000685305	0.00532436
NISCH	1560.44	1843.47	209.351	419.844	0.240379	0.236567	0.000685625	0.00532436
RBM48	286.41	388.214	114.185	63.5139	0.440803	0.418125	0.000685799	0.00532436
SORT1	505.696	297.592	306.683	163.492	-0.765376	-0.657934	0.000685666	0.00532436
USP46	219.216	291.407	54.8228	106.631	0.411624	0.393045	0.000684567	0.00532436
FAM199X	937.737	1134.71	216.078	186.056	0.275605	0.269885	0.000686587	0.00532638
LUZP1	683.822	955.408	319.62	208.585	0.483127	0.453581	0.000686821	0.00532638
NHLRC3	176.346	106.826	117.773	37.1877	-0.724482	-0.632031	0.000687768	0.00532782
PTER	120.015	87.7829	44.6288	24.7848	-0.451675	-0.427396	0.000687532	0.00532782
GPN2	217.839	273.351	57.0789	57.1049	0.328332	0.318738	0.000689398	0.0053375
TMEM109	542.689	397.004	201.441	112.081	-0.451663	-0.427345	0.000690057	0.00533964
C16orf86	45.2378	30.3132	24.1641	8.7192	-0.588855	-0.537029	0.000690884	0.00534309
MTCH1	2578.34	3875.9	1253	1609.89	0.588201	0.536357	0.00069161	0.00534576
DCUN1D5	470.322	621.304	149.627	174.898	0.40274	0.385279	0.000692072	0.00534637
SRR	259.659	319.735	67.4196	54.7506	0.302477	0.294932	0.000693121	0.00535152
SHMT2	445.819	342.233	156.655	69.5846	-0.383195	-0.368105	0.000693779	0.00535342
TMEM68	86.8347	66.3684	18.1223	22.6897	-0.388815	-0.373073	0.000694131	0.00535342
ACSS1	616.899	404.936	333.948	141.538	-0.60777	-0.550912	0.000696709	0.00536395
POM121C	975.261	1187.46	260.918	138.321	0.28443	0.278137	0.000696816	0.00536395
TOMM6	839.243	667.809	265.187	126.971	-0.329068	-0.319399	0.000695978	0.00536395
ZNF570	59.0952	78.2427	21.8317	15.2559	0.415095	0.395962	0.00069703	0.00536395
NDEL1	690.322	961.269	256.645	340.237	0.477782	0.449101	0.000697682	0.00536602
COX10-AS1	56.2337	30.9895	40.4691	15.9598	-0.859236	-0.712562	0.000698885	0.00537232
CERKL	859.064	588.27	453.265	174.598	-0.546592	-0.504444	0.000700081	0.00537856
ANKRD33B	227.548	383.196	135.71	183.399	0.753148	0.649839	0.00070156	0.00538092
DLGAP5	14.8654	7.58544	13.0364	5.39551	-0.982148	-0.77391	0.000701926	0.00538092
PPTC7	1505.64	1946.45	480.875	382.205	0.370744	0.357006	0.000701703	0.00538092
ZCCHC17	301.547	235.309	82.6761	61.4971	-0.357104	-0.3448	0.000701111	0.00538092
SLFN5	1038.75	757.111	358.002	232.667	-0.456309	-0.431177	0.000703304	0.00538853
AMN1	52.4383	34.6142	26.0112	12.8344	-0.601472	-0.546269	0.000706728	0.00541041
NUDT18	76.6691	46.793	44.602	22.262	-0.714279	-0.625143	0.000706933	0.00541041
ECHS1	336.412	250.318	115.491	69.2067	-0.427925	-0.407041	0.000709248	0.0054222
MGEA5	4197.61	5292.78	1194.59	1082.23	0.33455	0.324371	0.000708948	0.0054222
NSDHL	93.4597	75.8915	21.2928	13.5459	-0.304992	-0.297231	0.000712216	0.00544192
PRKAR2A	404.231	508.475	115.137	96.3647	0.331502	0.321575	0.000714235	0.00545437
LINGO3	110.967	70.7426	61.8187	28.0796	-0.651492	-0.582231	0.00071546	0.00545777
MYL6	5701.81	4482.81	1856.11	861.305	-0.346924	-0.335585	0.000715186	0.00545777
C11orf54	105.792	70.4273	56.1903	21.2287	-0.589419	-0.537112	0.000717345	0.00546917
CD33	435.775	262.077	231.82	150.782	-0.734247	-0.63756	0.000724766	0.00552274
SPSB2	66.542	44.2784	30.5368	21.2504	-0.589433	-0.537091	0.000726085	0.00552978
CPNE1	850.571	562.619	452.078	178.966	-0.596606	-0.542293	0.000727218	0.00553539
CCNJ	315.118	415.158	111.169	95.166	0.399442	0.382243	0.000730327	0.00555604
CCBL2	204.581	156.913	64.9905	40.8772	-0.384494	-0.369128	0.000732199	0.00556726
ABCF3	798.452	1112.81	311.302	391.508	0.479352	0.450175	0.000733883	0.00557089
LGALS9B	26.2129	14.384	18.3833	10.6855	-0.878193	-0.721337	0.000733447	0.00557089
RBM5	1673.77	1981.26	256.133	407.839	0.24338	0.239382	0.000733949	0.00557089
RNF167	816.552	591.697	320.559	181.893	-0.465216	-0.43847	0.000734269	0.00557089
MTCP1	40.5035	55.4675	15.8055	13.4816	0.460452	0.434357	0.000736414	0.00558414
POLD4	547.277	415.393	180.822	104.761	-0.398526	-0.381435	0.000739809	0.0056039
TMEM60	60.3482	40.5349	28.9279	17.9449	-0.57756	-0.527933	0.000739821	0.0056039
OVCA2	30.0698	42.5973	13.0459	12.0702	0.506515	0.472223	0.000741034	0.00560703
SMG1P3	485.122	670.522	198.491	166.709	0.467672	0.44045	0.000740905	0.00560703
ZNF134	247.803	334.741	106.007	70.3944	0.435978	0.413744	0.000741887	0.00561045
RMDN1	308.978	227.627	119.087	56.5781	-0.44172	-0.418656	0.000742518	0.00561218
RAD51C	61.9184	41.1863	28.6685	17.7858	-0.586568	-0.53467	0.000746218	0.00563587
SERPINI1	24.5324	11.3721	20.7056	10.193	-1.11027	-0.823857	0.000746859	0.00563587
SPHK2	108.51	80.6589	41.6169	16.8818	-0.430378	-0.409011	0.000746762	0.00563587
C1orf52	491.857	627.61	154.236	92.5407	0.352927	0.340907	0.000748728	0.00564389
DPM3	115.809	89.5074	36.7434	19.7861	-0.369796	-0.356045	0.000748708	0.00564389
ALG14	21.3321	13.1997	12.8391	5.80346	-0.707509	-0.619983	0.000749355	0.00564557
FAIM3	1245.14	731.08	880.254	364.516	-0.768284	-0.658357	0.000750904	0.0056542
IQCG	61.9527	39.4689	29.7562	19.5864	-0.654477	-0.583835	0.000752459	0.00565982
SMIM11	91.6289	58.0583	55.0858	23.0425	-0.658929	-0.586908	0.000752252	0.00565982
CARF	124.416	83.1615	61.0293	25.9844	-0.581906	-0.53107	0.000753122	0.00566177
ALDH5A1	69.953	45.6777	36.0218	16.9594	-0.616843	-0.557013	0.000754897	0.00567206
RMND5B	149.781	101.026	78.5278	30.0531	-0.570184	-0.522161	0.000755842	0.00567612
HDHD3	92.6247	73.6041	24.0974	15.5377	-0.334082	-0.323868	0.000757863	0.00568824
NLK	100.097	68.7499	48.0054	21.796	-0.544977	-0.502745	0.000758321	0.00568863
LOC100130476	182.137	283.604	101.921	112.999	0.639718	0.573143	0.000759922	0.00569758
C19orf48	185.715	247.511	69.5503	44.159	0.41731	0.397655	0.0007617	0.00570785
TIMM10B	279.888	336.041	54.0022	62.775	0.26549	0.260282	0.000762687	0.00570914
TMED9	790.711	637.892	179.96	140.289	-0.310065	-0.301834	0.000762501	0.00570914
WDR90	109.906	142.386	23.2538	49.1811	0.374978	0.360602	0.00076325	0.0057103
PEX3	93.7079	72.1563	30.855	15.077	-0.380746	-0.365714	0.000767164	0.00572734
PUS3	85.663	65.0803	30.7326	15.4179	-0.393086	-0.376573	0.000765997	0.00572734
PWWP2A	272.019	231.351	53.7948	29.7924	-0.236348	-0.232661	0.000766483	0.00572734
TAPT1	554.495	729.466	179.705	183.207	0.396482	0.379531	0.000767069	0.00572734
RABGGTB	1302.44	1779.67	487.372	454.925	0.450723	0.426127	0.00076759	0.00572747
PRDX4	162.855	126.054	52.6561	28.7876	-0.369318	-0.355532	0.000768374	0.00573026
TMEM186	27.7755	18.5256	14.1183	6.58525	-0.593829	-0.540014	0.000771452	0.00575015
EVA1C	68.084	49.9641	19.6341	17.2706	-0.446347	-0.422442	0.000771995	0.00575114
TAF1C	836.598	1095.89	214.147	388.108	0.389891	0.373734	0.000772998	0.00575554
SIAH1	309.286	389.906	97.4867	46.303	0.335835	0.325389	0.000775535	0.00577137
PLEKHG1	139.374	240.047	60.1956	186.911	0.785092	0.66782	0.000776164	0.00577298
LINC01094	20.0503	11.6393	13.3621	5.83066	-0.789408	-0.670511	0.000780463	0.00579882
RHBDL1	30.7163	55.6159	21.3454	44.8738	0.85876	0.709454	0.000780467	0.00579882
RAP1GAP	11.1869	23.6457	11.2959	21.2851	1.10006	0.815588	0.000781519	0.00580356
THEMIS	295.352	165.043	193.782	124.576	-0.83888	-0.698855	0.000782654	0.0058089
DUSP3	359.526	250.385	162.523	88.1463	-0.522859	-0.48507	0.000785146	0.00582431
SLC25A34	120.358	195.596	75.6241	80.016	0.701689	0.615175	0.000785803	0.0058261
PLEKHD1	7.00072	13.8158	4.06058	11.9585	0.990314	0.773897	0.000786618	0.00582905
HIPK3	1688.87	1344.37	518.389	224.082	-0.32952	-0.31962	0.000789048	0.00584396
ZNF274	440.723	610.916	163.174	221.425	0.472135	0.443881	0.000790325	0.00585032
BTD	124.866	106.115	20.7335	16.5141	-0.235569	-0.2319	0.000791411	0.00585391
GLB1	509.834	346.144	226.911	129.265	-0.559235	-0.513416	0.000791645	0.00585391
MED23	1020.97	1421.9	420.584	413.56	0.478201	0.44888	0.000792853	0.00585974
HERC2P2	349.099	198.56	254.974	99.7971	-0.814832	-0.684967	0.000795359	0.00586989
TADA3	674.623	486.335	265.678	147.361	-0.472705	-0.444352	0.000795019	0.00586989
TGFBR3L	9.85099	16.877	6.52443	8.13236	0.793701	0.671885	0.000795484	0.00586989
MAP3K15	43.3436	28.9034	21.5075	11.1519	-0.587358	-0.534857	0.000796664	0.0058755
OMA1	129.493	80.7917	79.0469	28.966	-0.682237	-0.602243	0.000797357	0.00587752
BTG1	11764	17445.5	6266.02	4479.03	0.568513	0.520385	0.000801186	0.00589681
CHMP6	202.78	134.328	95.5906	54.9411	-0.595703	-0.540849	0.000801476	0.00589681
FDXR	42.6121	27.6132	22.2686	9.9236	-0.635941	-0.570162	0.000801659	0.00589681
PIDD1	271.103	343.586	66.8631	99.4655	0.341835	0.330783	0.000801293	0.00589681
FCRLA	108.11	37.5268	142.053	64.4156	-1.52503	-0.912364	0.000803027	0.00590343
TFEC	378.852	197.853	318.756	123.697	-0.937805	-0.749245	0.000803403	0.00590343
WDR5B	53.0769	35.4518	29.9162	9.64283	-0.588233	-0.535399	0.000804371	0.00590744
DARS2	78.169	55.6485	35.3031	15.2947	-0.49684	-0.464097	0.000806558	0.0059204
ARPP19	2169.99	2987.97	949.6	550.217	0.461741	0.435148	0.000810057	0.0059412
CCDC126	75.0103	54.0988	24.4789	20.078	-0.475332	-0.446436	0.00081024	0.0059412
MTG2	120.533	87.5474	53.8643	17.2077	-0.463808	-0.43693	0.000812277	0.0059499
SH3GL1	978.524	1350.14	450.874	292.303	0.464706	0.437605	0.000811984	0.0059499
RBM43	156.338	220.888	55.601	86.619	0.499736	0.466335	0.00081376	0.00595764
SMPD4	1856.29	2398.52	604.058	494.924	0.369921	0.355949	0.000814307	0.00595853
CEP19	24.7381	15.0668	15.66	6.39103	-0.725771	-0.630948	0.000817847	0.0059789
DNAJC13	792.049	521.001	438.653	180.702	-0.604529	-0.547164	0.000817946	0.0059789
RFWD3	422.125	536.196	119.795	114.354	0.345759	0.334278	0.000819594	0.00598782
DCSTAMP	8.0497	27.5669	14.6451	43.2553	1.77365	0.917692	0.000822436	0.00600518
JAK2	694.301	453.475	361.416	184.857	-0.614852	-0.554638	0.000822827	0.00600518
CLK3	1005.79	1244.8	255.927	248.196	0.307922	0.299748	0.000827061	0.00602127
LOC101929524	27.7983	46.9716	18.0549	22.9569	0.761293	0.652376	0.0008264	0.00602127
NKPD1	14.5219	22.8716	8.52036	9.16341	0.665306	0.590123	0.000827183	0.00602127
TRMT11	157.326	211.08	45.6671	74.8969	0.425337	0.4043	0.000826309	0.00602127
ZNF260	69.166	46.8656	34.8909	15.4725	-0.566765	-0.518958	0.00082579	0.00602127
TM9SF2	1737.85	1444.12	354.6	258.083	-0.267483	-0.262088	0.000829911	0.00603799
SEMA7A	377.262	749.981	320.233	541.302	0.991689	0.772237	0.000833975	0.00606441
TMEM177	15.8195	9.75674	8.01889	5.27383	-0.699474	-0.613723	0.000836199	0.00607742
PYHIN1	417.812	299.46	169.401	99.9901	-0.480263	-0.450351	0.000836785	0.00607853
DYNC1LI2	1047.64	1394.95	345.176	399.406	0.413423	0.394009	0.000838396	0.00608391
SUPV3L1	491.353	766.096	270.279	273.229	0.6413	0.573296	0.000838269	0.00608391
TUBB	2132.54	1650.39	675.31	443.093	-0.36965	-0.355639	0.000840741	0.00609777
STX8	246.376	170.128	108.412	66.1285	-0.534402	-0.493727	0.000844073	0.00611244
TXLNG	521.026	765.283	246.195	281.845	0.555242	0.509872	0.000843272	0.00611244
USP38	886.35	1200.47	355.519	242.108	0.438082	0.415089	0.000843858	0.00611244
MTHFD1	252.818	181.789	103.991	49.4056	-0.477293	-0.447881	0.000845151	0.00611707
CETN2	150.584	106.073	64.8116	36.1214	-0.505536	-0.470799	0.000847119	0.00612499
RBM25	4207.88	5415.73	1227.35	1400.28	0.364144	0.350717	0.000846934	0.00612499
KDM1B	605.5	389.39	286.024	187.422	-0.637312	-0.570404	0.000850238	0.00614436
KIAA0947	1261.85	1640.96	438.084	316.5	0.379398	0.364243	0.000851736	0.00615201
KMT2D	2870.5	3481.11	637.745	656.212	0.278403	0.272297	0.000857891	0.00619327
SH3KBP1	1911.48	1524.25	460.579	362.705	-0.326916	-0.31711	0.000859123	0.00619897
GDI1	1550.38	1954.5	349.577	579.245	0.334384	0.3239	0.000860544	0.00620373
KLRG1	172.834	90.7453	120.888	69.458	-0.93008	-0.743889	0.000860669	0.00620373
ZNF598	816.359	1028.58	239.908	196.027	0.334048	0.323588	0.000863164	0.00621851
METTL2B	81.266	59.5419	33.1723	13.5638	-0.45239	-0.427147	0.000863979	0.00622118
CDKN1C	450.685	262.871	292.33	148.76	-0.777999	-0.661974	0.000864435	0.00622127
VCPKMT	459.743	625.766	177.579	137.109	0.445782	0.421493	0.000866988	0.00623643
SEMA4C	275.167	362.471	83.272	108.575	0.397159	0.37979	0.000870651	0.00625956
C3orf35	32.8473	56.9868	19.2378	34.8935	0.802159	0.675638	0.000871586	0.00626307
ARHGEF6	1402.98	874.348	794.766	374.754	-0.682318	-0.601137	0.000873674	0.00626488
DNAJC16	152.131	109.722	68.1826	29.1595	-0.473408	-0.444563	0.000873065	0.00626488
ELP2	633.322	827.114	179.488	263.846	0.385579	0.36963	0.000872527	0.00626488
NDOR1	504.439	647.14	110.003	221.309	0.359115	0.346162	0.000873808	0.00626488
SNX25	164.648	231.507	51.7056	105.024	0.492965	0.460488	0.000874075	0.00626488
LEMD2	870.231	1106.43	228.657	291.122	0.346751	0.335056	0.000875148	0.00626936
PPP1R2	1741.79	2164.23	457.447	425.757	0.31363	0.304911	0.000882302	0.00631737
NKTR	4703	6113.66	1356.84	1686.97	0.378528	0.36339	0.000883031	0.00631936
DAPP1	550.181	408.098	229.748	92.7448	-0.431792	-0.409595	0.000885343	0.00633267
GZF1	848.761	1321.96	442.432	533.767	0.639487	0.571437	0.000887827	0.0063441
MRPS7	337.156	289.185	49.3725	49.7269	-0.21992	-0.216868	0.000888054	0.0063441
RBM33	2189.35	2776.17	613.704	668.872	0.342782	0.331447	0.000888301	0.0063441
GPR155	260.166	165.239	150.311	63.6269	-0.655407	-0.582548	0.000896381	0.00639854
HCCAT3	16.5309	24.8856	8.00615	8.49387	0.604014	0.54559	0.000897763	0.00640514
TTLL3	68.0171	86.1681	15.6118	22.8872	0.344394	0.33287	0.000902392	0.00643489
SMNDC1	658.163	848.996	228.159	126.745	0.368282	0.354251	0.000904319	0.00644535
NMT1	814.582	632.759	218.836	210.683	-0.364782	-0.351146	0.000905434	0.00645001
NFRKB	627.425	806.608	184.348	206.981	0.362722	0.349287	0.000912285	0.0064955
COX6B1	1112.91	881.528	385.453	153.848	-0.335906	-0.325175	0.000914573	0.0065039
IRF2BPL	1156.93	1590.32	532.419	362.053	0.459169	0.432492	0.000915323	0.0065039
LOC100129148	457.458	629.878	181.355	175.702	0.462249	0.435054	0.000914005	0.0065039
SRI	565.079	480.005	132.169	55.6138	-0.234139	-0.230443	0.000914942	0.0065039
BBS1	82.539	54.4353	49.2148	16.0827	-0.603693	-0.545701	0.000915857	0.0065044
EVI2A	1250.97	844.489	515.354	395.386	-0.566964	-0.51823	0.000918153	0.00651409
SLC30A6	140.807	90.8338	72.9042	39.4866	-0.632639	-0.566419	0.00091779	0.00651409
PWAR5	109.661	161.144	58.7309	54.6457	0.557538	0.510975	0.000923135	0.00654612
ATP5J	452.287	373.414	122.409	60.4904	-0.275837	-0.269819	0.000924455	0.00655216
MFSD11	1070.47	1299.42	222.813	283.572	0.279947	0.273661	0.000926442	0.00655961
TEP1	897.187	606.325	475.465	195.952	-0.565585	-0.517132	0.000926356	0.00655961
METTL2A	63.05	50.1321	16.1211	10.9469	-0.337287	-0.326424	0.000927874	0.00656642
CALML4	335.176	271.089	93.1466	49.3432	-0.307186	-0.298918	0.000929146	0.00656816
HYAL2	56.0909	34.1608	35.4196	17.0554	-0.719961	-0.625126	0.000928624	0.00656816
ZNF701	78.673	58.5116	26.7887	18.0169	-0.432339	-0.409905	0.000929527	0.00656816
EIF4E3	784.214	614.823	222.653	155.244	-0.351273	-0.339007	0.000930643	0.00657272
RBMS1	1502.46	1307.22	219.634	182.362	-0.20044	-0.198105	0.000931969	0.00657877
KIF5B	2563.22	3160.44	668.797	525.832	0.302358	0.294458	0.000932999	0.00658019
RGS3	312.393	210.426	165.993	95.4149	-0.570764	-0.520979	0.000933111	0.00658019
MSL2	1520.82	1949.34	502.214	343.728	0.358453	0.345423	0.000935098	0.00659089
SEC22B	448.135	334.796	190.213	64.0421	-0.422332	-0.401327	0.000936005	0.00659396
ACAA1	778.548	621.375	215.003	132.766	-0.326199	-0.316314	0.000940242	0.00662047
RITA1	78.5228	52.3827	41.9775	17.3616	-0.587729	-0.533664	0.000945388	0.00665337
PDXDC1	1002.11	1178.14	188.927	189.321	0.233807	0.230103	0.000951115	0.0066903
PIK3R6	92.1396	63.8281	47.6403	16.6122	-0.536776	-0.494839	0.000952983	0.00670008
SMARCA5	1714.15	2134.53	440.65	458.336	0.316616	0.307533	0.00095466	0.00670819
UHRF2	1199.66	1560.51	371.887	415.745	0.379691	0.36422	0.000955095	0.00670819
KAT6B	1093.53	1431.77	383.28	271.066	0.389341	0.372684	0.000958343	0.00672425
MAVS	695.794	442.06	399.309	168.967	-0.654748	-0.581337	0.000958228	0.00672425
GLT8D1	262.655	191.714	106.252	56.2753	-0.454849	-0.428717	0.000962782	0.00675201
FAM160B1	1008.33	1465.08	504.06	364.699	0.539391	0.496676	0.000971939	0.00681282
CPEB3	109.168	81.2164	43.8446	19.463	-0.427495	-0.40561	0.000972497	0.00681332
[truncated: 12,000 more rows]

## Sheet: supptable10
Supplementary Table 10. Pathway analysis using RNA-seq data in PBMC from AUD patients. Relapse: n=27, non-relapse: n=26. Relapse was defined as taking one drink during three months of acamprosate treatment, while non-relapse was defined as remaining abstinent during three months of acamprosate treatment. NES: normalized enrichment score.
Pathway	Size	NES	p value	FDR q-value
RESPONSE TO TYPE I INTERFERON	54	-2.37572	0	0
DEFENSE RESPONSE TO VIRUS	127	-2.22205	0	0.000143254
NEGATIVE REGULATION OF VIRAL GENOME REPLICATION	43	-2.1336	0	0.00180581
NEGATIVE REGULATION OF VIRAL PROCESS	73	-2.07281	0	0.00464429
ARTERY MORPHOGENESIS	29	2.38221	0	0.00818103
NADP METABOLIC PROCESS	22	-2.00377	0	0.0132957
CELLULAR KETONE METABOLIC PROCESS	47	-1.99999	0	0.0138048
PARASYMPATHETIC NERVOUS SYSTEM DEVELOPMENT	9	2.2524	0	0.0173331
RESPONSE TO VIRUS	191	-1.98048	0	0.0173891
RESPONSE TO INTERFERON BETA	19	-1.97747	0	0.0178157
INNATE IMMUNE RESPONSE	419	-1.98073	0	0.0179282
AUTONOMIC NERVOUS SYSTEM DEVELOPMENT	20	2.26137	0	0.0183912
DEFENSE RESPONSE TO OTHER ORGANISM	306	-1.96475	0	0.0184774
REGULATION OF LYMPHOCYTE CHEMOTAXIS	17	-1.95518	0.00151286	0.0205433
IMMUNE EFFECTOR PROCESS	368	-1.94421	0	0.0228077
MONOCARBOXYLIC ACID CATABOLIC PROCESS	67	-1.92893	0	0.0281735
REGULATION OF ALTERNATIVE MRNA SPLICING VIA SPLICEOSOME	28	2.27327	0	0.0286402
DOPAMINERGIC NEURON DIFFERENTIATION	11	2.16901	0	0.0331922
FATTY ACID CATABOLIC PROCESS	57	-1.90713	0	0.036405
COFACTOR METABOLIC PROCESS	274	-1.90847	0	0.0365875
EMBRYONIC PATTERN SPECIFICATION	32	2.17895	0	0.0375111
SMALL MOLECULE CATABOLIC PROCESS	233	-1.897	0	0.0395076
OXIDOREDUCTION COENZYME METABOLIC PROCESS	87	-1.88964	0	0.0406582
CELL REDOX HOMEOSTASIS	55	-1.88832	0	0.040862
CARBOXYLIC ACID CATABOLIC PROCESS	144	-1.89317	0	0.040945
NONMOTILE PRIMARY CILIUM ASSEMBLY	20	-1.89039	0.00149701	0.0410977
ORGANIC ACID CATABOLIC PROCESS	144	-1.8915	0	0.0413229
SYMPATHETIC NERVOUS SYSTEM DEVELOPMENT	10	2.13694	0	0.0419882
NUCLEOBASE CONTAINING SMALL MOLECULE METABOLIC PROCESS	420	-1.87641	0	0.0430074
PURINE RIBONUCLEOSIDE BISPHOSPHATE METABOLIC PROCESS	11	-1.88147	0	0.0433503
INTERFERON GAMMA MEDIATED SIGNALING PATHWAY	64	-1.87437	0.00125786	0.0436522
POSITIVE REGULATION OF INTERLEUKIN 1 SECRETION	21	-1.87647	0	0.0437466
CELLULAR MODIFIED AMINO ACID BIOSYNTHETIC PROCESS	39	-1.87742	0	0.0440063
POSITIVE REGULATION OF INTERLEUKIN 1 BETA PRODUCTION	27	-1.87777	0.00137931	0.044615
POSITIVE REGULATION OF LYMPHOCYTE MIGRATION	21	-1.86103	0.00283688	0.0478631
REGULATION OF LYMPHOCYTE MIGRATION	29	-1.86444	0	0.0479487
POSITIVE REGULATION OF INTERLEUKIN 1 PRODUCTION	31	-1.86219	0.00139665	0.0486373
AUDITORY RECEPTOR CELL DIFFERENTIATION	21	2.10934	0	0.0489506
COENZYME METABOLIC PROCESS	215	-1.85839	0	0.0490457
FATTY ACID BETA OXIDATION	41	-1.84963	0.00130719	0.0516029
PYRIMIDINE CONTAINING COMPOUND CATABOLIC PROCESS	26	-1.84834	0.00139276	0.0517153
ANDROGEN BIOSYNTHETIC PROCESS	6	-1.84981	0	0.0522583
MYD88 DEPENDENT TOLL LIKE RECEPTOR SIGNALING PATHWAY	31	-1.85266	0	0.0525631
ORGANIC ACID BIOSYNTHETIC PROCESS	185	-1.85175	0	0.052597
MITOCHONDRIAL RESPIRATORY CHAIN COMPLEX I ASSEMBLY	51	-1.84989	0	0.0529563
NEGATIVE REGULATION OF EPITHELIAL TO MESENCHYMAL TRANSITION	13	2.06982	0	0.0557341
INNER EAR MORPHOGENESIS	42	2.07586	0	0.0569461
EMBRYONIC AXIS SPECIFICATION	19	2.06359	0	0.0572611
REGULATION OF EPITHELIAL TO MESENCHYMAL TRANSITION	51	2.07098	0	0.0577236
GANGLION DEVELOPMENT	8	2.0782	0	0.0584698
CARBOXYLIC ACID BIOSYNTHETIC PROCESS	185	-1.83187	0	0.0601646
PROTEIN MODIFICATION BY SMALL PROTEIN REMOVAL	106	2.05525	0	0.060605
MULTICELLULAR ORGANISMAL MACROMOLECULE METABOLIC PROCESS	44	2.04818	0	0.0636422
NEGATIVE REGULATION OF T CELL MEDIATED IMMUNITY	14	-1.82321	0.00154321	0.0645828
LIPID OXIDATION	54	-1.81996	0	0.0659824
NADH DEHYDROGENASE COMPLEX ASSEMBLY	51	-1.81796	0.00261097	0.0659854
NEGATIVE REGULATION OF TRANSMEMBRANE RECEPTOR PROTEIN SERINE THREONINE KINASE SIGNALING PATHWAY	69	2.02439	0	0.066424
NEGATIVE REGULATION OF CELLULAR RESPONSE TO GROWTH FACTOR STIMULUS	80	2.0176	0	0.0671903
DNA METHYLATION INVOLVED IN GAMETE GENERATION	8	-1.81495	0.0017094	0.0674422
MITOCHONDRIAL RESPIRATORY CHAIN COMPLEX I BIOGENESIS	51	-1.81564	0.00131062	0.0675468
REGULATION OF CYTOKINE SECRETION	110	-1.80666	0	0.0679097
BRANCHED CHAIN AMINO ACID METABOLIC PROCESS	22	-1.81178	0	0.0681216
ENDOTHELIAL CELL DIFFERENTIATION	54	2.01873	0	0.0681277
B CELL RECEPTOR SIGNALING PATHWAY	33	-1.80807	0.00269542	0.0690048
INTERLEUKIN 1 PRODUCTION	13	-1.80951	0.00301205	0.0693249
EAR MORPHOGENESIS	54	2.03274	0	0.0702726
HAIR CELL DIFFERENTIATION	25	2.02958	0	0.0703998
MULTICELLULAR ORGANISM METABOLIC PROCESS	51	2.00869	0	0.0705465
PYRIMIDINE CONTAINING COMPOUND METABOLIC PROCESS	64	-1.80223	0	0.0709825
AXIS ELONGATION	13	2.01066	0	0.0715826
NOTOCHORD DEVELOPMENT	10	1.99813	0	0.0723191
HEART VALVE DEVELOPMENT	20	1.99293	0	0.0745947
ADAPTIVE IMMUNE RESPONSE	199	-1.79502	0	0.0769335
IMMUNE RESPONSE	784	-1.79332	0	0.0773193
NEGATIVE REGULATION OF PATHWAY RESTRICTED SMAD PROTEIN PHOSPHORYLATION	8	1.96183	0	0.0812212
REGULATION OF HEART MORPHOGENESIS	13	1.97776	0	0.0815146
CIRCADIAN REGULATION OF GENE EXPRESSION	48	1.9663	0	0.0815868
NEGATIVE REGULATION OF STEM CELL DIFFERENTIATION	23	1.9645	0	0.0819111
GLUTAMATE RECEPTOR SIGNALING PATHWAY	18	1.96254	0.00315457	0.0821158
CARDIAC SEPTUM MORPHOGENESIS	26	1.97949	0.00357143	0.0823032
POSITIVE REGULATION OF ASTROCYTE DIFFERENTIATION	11	1.96647	0	0.0832565
RESPONSE TO INTERFERON ALPHA	18	-1.78401	0.00438597	0.08348
REGULATION OF PROTEIN KINASE C SIGNALING	12	1.96949	0	0.0843459
NEGATIVE REGULATION OF CELLULAR RESPONSE TO TRANSFORMING GROWTH FACTOR BETA STIMULUS	52	1.96711	0	0.0843964
NEGATIVE REGULATION OF TRANSFORMING GROWTH FACTOR BETA RECEPTOR SIGNALING PATHWAY	52	1.97955	0	0.0844265
REGULATION OF INTERLEUKIN 1 SECRETION	27	-1.78228	0.00276243	0.0844849
B CELL MEDIATED IMMUNITY	52	-1.78096	0.00251572	0.0849664
MITOCHONDRIAL TRANSLATION	105	-1.77735	0	0.0863397
GLUCOSE 6 PHOSPHATE METABOLIC PROCESS	18	-1.77872	0.00294118	0.0863832
CELLULAR DEFENSE RESPONSE	46	-1.7778	0.00256082	0.086608
SEMAPHORIN PLEXIN SIGNALING PATHWAY INVOLVED IN NEURON PROJECTION GUIDANCE	13	1.94945	0.00333333	0.0869223
NEGATIVE REGULATION OF ALCOHOL BIOSYNTHETIC PROCESS	14	1.95047	0.00304878	0.0876503
CHAPERONE MEDIATED PROTEIN FOLDING	41	-1.77525	0.0026178	0.0878938
REGULATION OF STEM CELL DIFFERENTIATION	77	1.94631	0	0.0882939
GLYCERALDEHYDE 3 PHOSPHATE METABOLIC PROCESS	16	-1.76954	0.00146628	0.0906713
POSITIVE REGULATION OF EPITHELIAL CELL PROLIFERATION	95	1.92842	0	0.0908548
ATRIOVENTRICULAR VALVE DEVELOPMENT	11	1.92971	0.00518135	0.0910877
EMBRYONIC DIGESTIVE TRACT DEVELOPMENT	12	1.93609	0	0.091152
DEVELOPMENTAL GROWTH INVOLVED IN MORPHOGENESIS	62	1.93405	0	0.0912722
PROTEIN K48 LINKED DEUBIQUITINATION	19	1.9224	0.00323625	0.0913172
POSITIVE REGULATION OF CYTOKINE SECRETION	72	-1.76802	0	0.0913623
DNA CATABOLIC PROCESS	22	-1.76633	0.00290276	0.0916982
INNER EAR RECEPTOR STEREOCILIUM ORGANIZATION	14	1.91622	0.00277008	0.0918065
NUCLEOTIDE EXCISION REPAIR DNA INCISION	39	-1.76634	0.00132275	0.0924683
REGULATION OF ORGAN FORMATION	10	1.92981	0.0027027	0.0925766
ENDOCARDIAL CUSHION MORPHOGENESIS	11	1.91957	0	0.0926765
OXIDATIVE PHOSPHORYLATION	79	-1.76405	0.00120627	0.0927651
REGULATION OF LEUKOCYTE MEDIATED CYTOTOXICITY	45	-1.75971	0	0.0935524
CELL SURFACE RECEPTOR SIGNALING PATHWAY INVOLVED IN HEART DEVELOPMENT	9	1.90612	0	0.0948768
RIBONUCLEOPROTEIN COMPLEX LOCALIZATION	108	1.89842	0	0.0950551
REGULATION OF VIRAL GENOME REPLICATION	67	-1.75632	0	0.0950816
REGULATION OF TRANSLATIONAL FIDELITY	14	-1.7549	0.00867052	0.0951731
SYNAPTIC TRANSMISSION CHOLINERGIC	13	1.90968	0.00824176	0.0957232
REGULATION OF EPIDERMAL CELL DIFFERENTIATION	25	1.89874	0	0.0960652
NEURONAL STEM CELL POPULATION MAINTENANCE	13	1.90618	0.00271003	0.0961483
ATRIOVENTRICULAR VALVE MORPHOGENESIS	11	1.91074	0.00560224	0.096168
NUCLEAR PORE ORGANIZATION	14	1.90745	0.0028169	0.0962598
ARTERY DEVELOPMENT	49	1.89308	0	0.098904
POSITIVE REGULATION OF EXTRACELLULAR MATRIX ORGANIZATION	13	1.89052	0	0.100298
CARDIAC EPITHELIAL TO MESENCHYMAL TRANSITION	14	1.88825	0.00892857	0.100748
EMBRYONIC HINDLIMB MORPHOGENESIS	11	1.88346	0.00294118	0.100942
REGULATION OF EXTENT OF CELL GROWTH	73	1.88434	0	0.101037
NEGATIVE REGULATION OF BMP SIGNALING PATHWAY	25	1.88623	0	0.101641
ENDODERMAL CELL DIFFERENTIATION	26	1.87922	0	0.102902
NUCLEOSIDE TRIPHOSPHATE METABOLIC PROCESS	188	-1.74756	0	0.103358
PYRIDINE CONTAINING COMPOUND BIOSYNTHETIC PROCESS	16	-1.74688	0.00155039	0.103447
EPITHELIAL CELL FATE COMMITMENT	8	1.87931	0	0.103954
TRANSLATIONAL TERMINATION	91	-1.74264	0	0.104648
REGULATION OF T CELL CHEMOTAXIS	9	-1.74021	0.00834725	0.104995
GLYCOSYL COMPOUND METABOLIC PROCESS	302	-1.74424	0	0.10511
LYMPHOCYTE MEDIATED IMMUNITY	91	-1.74294	0.00115075	0.105118
NUCLEOSIDE PHOSPHATE BIOSYNTHETIC PROCESS	144	-1.74332	0	0.105463
REGULATION OF ASTROCYTE DIFFERENTIATION	17	1.87565	0	0.105617
MITOCHONDRIAL RESPIRATORY CHAIN COMPLEX ASSEMBLY	64	-1.73878	0	0.105957
REGULATION OF T CELL MIGRATION	18	-1.74066	0.00617284	0.106144
NUCLEAR EXPORT	134	1.86315	0	0.112343
NEGATIVE REGULATION OF EMBRYONIC DEVELOPMENT	17	1.86401	0	0.112654
REGULATION OF GLIAL CELL DIFFERENTIATION	34	1.86605	0	0.112741
CELLULAR RESPONSE TO RETINOIC ACID	36	1.86055	0.00358423	0.114025
GLYCOSYL COMPOUND CATABOLIC PROCESS	34	-1.73043	0.00412655	0.114851
DEFENSE RESPONSE	831	-1.73089	0	0.115064
ENDODERM FORMATION	32	1.83598	0	0.115253
SKELETAL MUSCLE TISSUE REGENERATION	19	1.83059	0	0.115406
NEGATIVE REGULATION OF EXTRINSIC APOPTOTIC SIGNALING PATHWAY IN ABSENCE OF LIGAND	23	-1.72912	0.00564175	0.1157
NEGATIVE REGULATION OF EPIDERMIS DEVELOPMENT	6	1.83636	0.0021978	0.115786
CIRCADIAN RHYTHM	97	1.83694	0	0.116163
NEGATIVE REGULATION OF DNA DAMAGE RESPONSE SIGNAL TRANSDUCTION BY P53 CLASS MEDIATOR	11	1.83065	0.00492611	0.116231
POSITIVE REGULATION OF EMBRYONIC DEVELOPMENT	15	1.83204	0.00900901	0.116661
MAMMARY GLAND LOBULE DEVELOPMENT	13	1.83729	0.00835655	0.116699
MRNA SPLICE SITE SELECTION	24	1.82769	0	0.11736
FATTY ACID BETA OXIDATION USING ACYL COA OXIDASE	10	-1.72741	0.00319489	0.117376
LENS FIBER CELL DIFFERENTIATION	16	1.83758	0.00309598	0.117487
MESENCHYME MORPHOGENESIS	18	1.83934	0.0096463	0.117703
REGULATION OF MRNA SPLICING VIA SPLICEOSOME	53	1.84026	0	0.11775
CELLULAR RESPONSE TO VASCULAR ENDOTHELIAL GROWTH FACTOR STIMULUS	23	1.84343	0.00341297	0.118462
NEGATIVE REGULATION OF RETINOIC ACID RECEPTOR SIGNALING PATHWAY	5	1.84056	0	0.118516
NEGATIVE REGULATION OF CARTILAGE DEVELOPMENT	9	1.8453	0.00527705	0.118539
REGULATION OF EPIDERMIS DEVELOPMENT	39	1.84833	0.00390625	0.118882
ESTABLISHMENT OF ENDOTHELIAL BARRIER	26	1.84407	0.00343643	0.118882
ENDOCARDIAL CUSHION DEVELOPMENT	15	1.84088	0.00606061	0.119088
CELL SUBSTRATE JUNCTION ASSEMBLY	35	1.84667	0	0.119453
ANATOMICAL STRUCTURE ARRANGEMENT	12	1.82274	0.00278552	0.119653
PROTEIN DEALKYLATION	26	1.84953	0	0.119898
PROTEIN DEMETHYLATION	26	1.84834	0.00333333	0.120047
ORGANIC ACID METABOLIC PROCESS	656	-1.7247	0	0.120176
QUINONE METABOLIC PROCESS	24	-1.71967	0.00988701	0.12041
PURINE CONTAINING COMPOUND METABOLIC PROCESS	305	-1.72246	0	0.120568
REGULATION OF ENERGY HOMEOSTASIS	14	1.81874	0.00887574	0.122879
CELLULAR AMINO ACID BIOSYNTHETIC PROCESS	69	-1.71529	0	0.125178
NEGATIVE REGULATION OF SIGNAL TRANSDUCTION IN ABSENCE OF LIGAND	23	-1.71434	0.00960219	0.125563
OXIDATION REDUCTION PROCESS	648	-1.71274	0	0.127044
REGULATION OF T CELL MEDIATED CYTOTOXICITY	21	-1.71088	0.0142045	0.127993
REGULATION OF CELLULAR RESPONSE TO GROWTH FACTOR STIMULUS	148	1.81307	0	0.128132
HORMONE BIOSYNTHETIC PROCESS	23	-1.71125	0.00289017	0.128201
SHORT CHAIN FATTY ACID METABOLIC PROCESS	13	-1.70791	0.00298063	0.131273
REGULATION OF BMP SIGNALING PATHWAY	45	1.80686	0	0.131975
EAR DEVELOPMENT	103	1.80707	0	0.13271
BRANCH ELONGATION OF AN EPITHELIUM	8	1.80515	0.004914	0.132803
ENDOTHELIAL CELL DEVELOPMENT	38	1.80399	0	0.133113
REGULATION OF TRANSFORMING GROWTH FACTOR BETA RECEPTOR SIGNALING PATHWAY	76	1.80298	0	0.133238
ELECTRON TRANSPORT CHAIN	87	-1.70525	0	0.133441
DENDRITIC CELL MIGRATION	18	-1.70382	0.00749625	0.133859
NEGATIVE REGULATION OF IMMUNE RESPONSE	91	-1.70437	0	0.133953
SENSORY ORGAN MORPHOGENESIS	119	1.80032	0	0.135468
REGULATION OF INTERLEUKIN 1 BETA PRODUCTION	41	-1.70158	0.00390117	0.135695
DEOXYRIBONUCLEOSIDE TRIPHOSPHATE METABOLIC PROCESS	16	-1.6999	0.0122511	0.136275
MICROGLIAL CELL ACTIVATION	9	-1.69861	0.0128411	0.136515
MESENCHYMAL CELL DIFFERENTIATION	74	1.79613	0	0.137588
NUCLEOSIDE BISPHOSPHATE METABOLIC PROCESS	28	-1.69557	0.0100575	0.139167
REGULATION OF FIBRINOLYSIS	7	1.79142	0.0074813	0.139603
REGULATION OF TRANSCRIPTION REGULATORY REGION DNA BINDING	21	1.79209	0.00645161	0.139744
SOMITE DEVELOPMENT	43	1.7905	0	0.139855
DEFENSE RESPONSE TO BACTERIUM	110	-1.69243	0	0.140833
REGULATION OF T CELL MEDIATED IMMUNITY	47	-1.69252	0.00128866	0.141471
COENZYME BIOSYNTHETIC PROCESS	108	-1.69128	0.00112486	0.141745
PIRNA METABOLIC PROCESS	5	-1.6878	0.0033557	0.143142
RIBONUCLEOSIDE BISPHOSPHATE METABOLIC PROCESS	28	-1.68801	0.00692521	0.143653
ANTIGEN PROCESSING AND PRESENTATION OF EXOGENOUS PEPTIDE ANTIGEN VIA MHC CLASS I	63	-1.6868	0.00123153	0.143781
COPPER ION TRANSPORT	15	-1.68475	0.0103093	0.145416
CELLULAR ALDEHYDE METABOLIC PROCESS	67	-1.68254	0.00614251	0.145748
RESPONSE TO INTERFERON GAMMA	109	-1.68493	0.00113507	0.145867
ADAPTIVE IMMUNE RESPONSE BASED ON SOMATIC RECOMBINATION OF IMMUNE RECEPTORS BUILT FROM IMMUNOGLOBULIN SUPERFAMILY DOMAINS	101	-1.67534	0	0.146231
SULFUR COMPOUND METABOLIC PROCESS	257	-1.68259	0	0.146472
ALPHA AMINO ACID BIOSYNTHETIC PROCESS	60	-1.67681	0.00248139	0.147719
UNSATURATED FATTY ACID BIOSYNTHETIC PROCESS	38	-1.68059	0.00413223	0.147931
NEGATIVE REGULATION OF ADAPTIVE IMMUNE RESPONSE	28	-1.67955	0.00972222	0.148049
DETECTION OF OTHER ORGANISM	12	-1.67755	0.0112903	0.148061
PURINE NUCLEOSIDE BISPHOSPHATE METABOLIC PROCESS	28	-1.67221	0.00418994	0.148106
DEOXYRIBOSE PHOSPHATE CATABOLIC PROCESS	21	-1.67267	0.0113475	0.148111
CARBOHYDRATE CATABOLIC PROCESS	83	-1.67794	0.00120192	0.148164
CYTOKINE MEDIATED SIGNALING PATHWAY	330	-1.67698	0	0.148212
REGULATION OF LYMPHOCYTE MEDIATED IMMUNITY	99	-1.67801	0	0.148862
SMALL MOLECULE BIOSYNTHETIC PROCESS	324	-1.66372	0	0.149542
CAMP METABOLIC PROCESS	19	1.77488	0.0127389	0.149813
MAMMARY GLAND ALVEOLUS DEVELOPMENT	13	1.77841	0.00903614	0.150173
POSITIVE REGULATION OF CELL MORPHOGENESIS INVOLVED IN DIFFERENTIATION	122	1.77922	0	0.150257
CELLULAR MODIFIED AMINO ACID METABOLIC PROCESS	148	-1.6658	0.00108932	0.150333
NEGATIVE REGULATION OF LEUKOCYTE MEDIATED IMMUNITY	39	-1.66614	0.00538358	0.150522
RESPIRATORY BURST	14	-1.66395	0.0165913	0.150564
POSITIVE REGULATION OF AXON EXTENSION	29	1.77637	0.00348432	0.150713
CARTILAGE DEVELOPMENT	77	1.77716	0	0.150784
COFACTOR BIOSYNTHETIC PROCESS	146	-1.66247	0	0.150823
MITOCHONDRIAL ELECTRON TRANSPORT NADH TO UBIQUINONE	41	-1.66625	0.00269179	0.151069
REGULATION OF IMMUNE RESPONSE	684	-1.6671	0	0.151133
PENTOSE PHOSPHATE SHUNT	12	-1.66776	0.0127796	0.151499
PROTEIN REFOLDING	19	-1.66152	0.00291121	0.151504
CYTOLYSIS	16	-1.66853	0.011976	0.151688
REGULATION OF GROWTH HORMONE SECRETION	6	1.76865	0.00721154	0.153123
PROTEIN HETEROTRIMERIZATION	10	1.76502	0.00791557	0.153179
PATTERNING OF BLOOD VESSELS	19	1.76139	0.0152905	0.153214
TRNA TRANSPORT	33	1.7642	0.0112782	0.153327
NEGATIVE REGULATION OF LIPID TRANSPORT	16	1.77062	0.0114943	0.153539
MESONEPHRIC TUBULE MORPHOGENESIS	23	1.76893	0.0164474	0.153641
RNA STABILIZATION	26	1.75882	0.00332226	0.153782
NEGATIVE REGULATION OF STEROID METABOLIC PROCESS	15	1.76303	0.00824176	0.153802
NEGATIVE REGULATION OF OLIGODENDROCYTE DIFFERENTIATION	7	1.76516	0.00990099	0.153937
NEGATIVE REGULATION OF EPIDERMAL CELL DIFFERENTIATION	5	1.77096	0.00982801	0.153997
POSITIVE REGULATION OF CELL GROWTH	102	1.75926	0	0.154179
REGULATION OF CELL PROLIFERATION INVOLVED IN HEART MORPHOGENESIS	7	1.7656	0.004914	0.15434
NEURON PROJECTION EXTENSION INVOLVED IN NEURON PROJECTION GUIDANCE	6	1.76914	0.0123153	0.154404
MONOSACCHARIDE CATABOLIC PROCESS	45	-1.65604	0.00389105	0.15451
BLASTODERM SEGMENTATION	9	1.75965	0.0197183	0.154603
CELLULAR AMINO ACID METABOLIC PROCESS	250	-1.65764	0	0.154809
CHEMOSENSORY BEHAVIOR	5	1.73999	0.0140845	0.155341
ADULT HEART DEVELOPMENT	6	1.73685	0.0071599	0.155914
NUCLEOSIDE MONOPHOSPHATE METABOLIC PROCESS	203	-1.65457	0	0.156105
COLLAGEN FIBRIL ORGANIZATION	20	1.75398	0	0.156238
NEGATIVE REGULATION OF GLIAL CELL DIFFERENTIATION	11	1.73708	0.0107239	0.156391
REGULATION OF LEUKOCYTE MEDIATED IMMUNITY	136	-1.65349	0	0.156394
CARTILAGE DEVELOPMENT INVOLVED IN ENDOCHONDRAL BONE MORPHOGENESIS	10	1.75292	0.0129199	0.156562
PROTEIN LIPID COMPLEX ASSEMBLY	13	1.74386	0.0108992	0.156802
NUCLEAR PORE COMPLEX ASSEMBLY	10	1.74009	0.0115274	0.156862
AXON EXTENSION INVOLVED IN AXON GUIDANCE	6	1.74137	0.0175439	0.156921
AUDITORY RECEPTOR CELL MORPHOGENESIS	10	1.74322	0.00773196	0.156996
REGULATION OF AXON GUIDANCE	27	1.74062	0.0100334	0.157054
REGULATION OF EXTRACELLULAR MATRIX ASSEMBLY	8	1.73781	0.0179949	0.157177
DEOXYRIBONUCLEOTIDE METABOLIC PROCESS	33	-1.65166	0.011065	0.157464
FORMATION OF PRIMARY GERM LAYER	69	1.74436	0	0.157826
REGULATION OF CELLULAR RESPONSE TO TRANSFORMING GROWTH FACTOR BETA STIMULUS	76	1.74501	0	0.157902
NEGATIVE REGULATION OF CELL KILLING	14	-1.65068	0.00629921	0.158337
NEGATIVE REGULATION OF MRNA METABOLIC PROCESS	32	1.74994	0	0.158572
ENDODERM DEVELOPMENT	45	1.73363	0	0.158662
REGULATION OF ENDOTHELIAL CELL PROLIFERATION	71	1.73371	0	0.159318
LUNG ALVEOLUS DEVELOPMENT	26	1.74666	0.00643087	0.160245
REGULATION OF STEROID BIOSYNTHETIC PROCESS	33	1.73191	0.00347222	0.160318
RNA SECONDARY STRUCTURE UNWINDING	34	1.74759	0.00406504	0.160738
EPITHELIAL TO MESENCHYMAL TRANSITION	35	1.72809	0.00711744	0.16203
REGULATION OF EPITHELIAL CELL PROLIFERATION	191	1.72866	0	0.162055
BIOMINERAL TISSUE DEVELOPMENT	38	1.72669	0.00395257	0.162117
DEVELOPMENTAL INDUCTION	10	1.72277	0.00255754	0.164165
CHONDROCYTE DEVELOPMENT	13	1.71841	0.0231214	0.167348
REGULATION OF NUCLEASE ACTIVITY	23	-1.64377	0.0145349	0.168291
NEGATIVE REGULATION OF KERATINOCYTE PROLIFERATION	8	1.7158	0.0149254	0.170186
LEUKOCYTE MEDIATED IMMUNITY	124	-1.64162	0.00112108	0.170338
INSULIN LIKE GROWTH FACTOR RECEPTOR SIGNALING PATHWAY	12	1.71416	0.014245	0.171362
NEGATIVE REGULATION OF LYMPHOCYTE MEDIATED IMMUNITY	30	-1.63987	0.00560224	0.171749
CELLULAR RESPIRATION	129	-1.63998	0	0.172276
NEGATIVE REGULATION OF CIRCADIAN RHYTHM	10	1.71178	0.0252101	0.172957
AMINO SUGAR CATABOLIC PROCESS	11	-1.63757	0.0257576	0.173005
EMBRYONIC ORGAN DEVELOPMENT	235	1.71229	0	0.173097
EPITHELIAL CELL DEVELOPMENT	130	1.708	0	0.173844
DRUG METABOLIC PROCESS	8	-1.63826	0.015	0.173859
SEMAPHORIN PLEXIN SIGNALING PATHWAY	31	1.70862	0.003861	0.173905
REGULATION OF OLIGODENDROCYTE DIFFERENTIATION	17	1.70967	0.0176991	0.174049
REGULATION OF MESENCHYMAL CELL PROLIFERATION	18	1.70684	0.0246154	0.174672
HINDLIMB MORPHOGENESIS	14	1.70569	0.014245	0.175388
CELLULAR RESPONSE TO INTERFERON BETA	12	-1.6334	0.0164425	0.177345
RESPONSE TO PHENYLPROPANOID	5	-1.63368	0.0102564	0.17758
REGULATION OF DNA DAMAGE RESPONSE SIGNAL TRANSDUCTION BY P53 CLASS MEDIATOR	23	1.70166	0.00617284	0.179114
PURINE CONTAINING COMPOUND BIOSYNTHETIC PROCESS	106	-1.6315	0.00345224	0.179346
REGULATION OF INNATE IMMUNE RESPONSE	304	-1.62598	0	0.179953
REGULATION OF CELL KILLING	52	-1.62662	0.00919842	0.180115
ACTIVATION OF IMMUNE RESPONSE	346	-1.63054	0	0.180262
RESPONSE TO IRON ION	27	-1.62925	0.00988701	0.180521
TRICARBOXYLIC ACID METABOLIC PROCESS	30	-1.62678	0.00682128	0.180546
NEUROEPITHELIAL CELL DIFFERENTIATION	41	1.69946	0.0041841	0.180589
NEGATIVE REGULATION OF MULTI ORGANISM PROCESS	118	-1.62388	0	0.180755
DENDRITIC CELL CHEMOTAXIS	14	-1.62458	0.0156006	0.180892
MONOCARBOXYLIC ACID BIOSYNTHETIC PROCESS	110	-1.62942	0.0045045	0.180899
GLUTATHIONE METABOLIC PROCESS	41	-1.62487	0.0107527	0.181102
PYRIMIDINE NUCLEOSIDE CATABOLIC PROCESS	15	-1.62686	0.0215054	0.181135
MUSCLE FILAMENT SLIDING	21	1.69811	0.00682594	0.181139
REGULATION OF ER TO GOLGI VESICLE MEDIATED TRANSPORT	11	1.6975	0.0310734	0.18118
REGULATION OF NUCLEOBASE CONTAINING COMPOUND TRANSPORT	11	1.69946	0.018617	0.18134
POSITIVE REGULATION OF INTERFERON ALPHA PRODUCTION	16	-1.62793	0.0102339	0.182035
CELLULAR RESPONSE TO CARBOHYDRATE STIMULUS	54	1.6948	0.00520833	0.18326
GROWTH PLATE CARTILAGE DEVELOPMENT	7	1.69124	0.0306122	0.185052
CELLULAR RESPONSE TO ARSENIC CONTAINING SUBSTANCE	13	1.69258	0.0128866	0.185543
BRANCHING MORPHOGENESIS OF AN EPITHELIAL TUBE	72	1.69134	0	0.185666
ACTIN MYOSIN FILAMENT SLIDING	21	1.69173	0.01	0.18598
BILE ACID METABOLIC PROCESS	12	-1.61956	0.0188088	0.18643
NONRIBOSOMAL PEPTIDE BIOSYNTHETIC PROCESS	12	-1.61904	0.0137405	0.186633
IONOTROPIC GLUTAMATE RECEPTOR SIGNALING PATHWAY	11	1.68909	0.0196078	0.1872
PLACENTA BLOOD VESSEL DEVELOPMENT	22	1.68598	0.0194175	0.188951
BRANCHING INVOLVED IN MAMMARY GLAND DUCT MORPHOGENESIS	15	1.68498	0.0226537	0.189553
FATTY ACID DERIVATIVE BIOSYNTHETIC PROCESS	30	-1.61641	0.0136986	0.190462
NEGATIVE REGULATION OF FAT CELL DIFFERENTIATION	30	1.68342	0.0136519	0.190732
REGULATION OF PROTEIN ACTIVATION CASCADE	19	-1.61175	0.0176991	0.190835
REGULATION OF INTERLEUKIN 8 PRODUCTION	48	-1.61408	0.0077821	0.191202
ZYMOGEN ACTIVATION	92	-1.60965	0.00116279	0.191217
REGULATION OF GLUTAMATE SECRETION	7	-1.61071	0.0222985	0.191288
RIBONUCLEOSIDE CATABOLIC PROCESS	22	-1.61206	0.015896	0.191674
PYRIMIDINE NUCLEOSIDE METABOLIC PROCESS	40	-1.61441	0.0121294	0.191964
ETHANOL METABOLIC PROCESS	7	-1.61283	0.0218855	0.192918
POSITIVE REGULATION OF INTERLEUKIN 8 PRODUCTION	37	-1.60764	0.00957592	0.193545
POSITIVE REGULATION OF ENDOTHELIAL CELL PROLIFERATION	51	1.68054	0	0.193945
PURINE DEOXYRIBONUCLEOTIDE METABOLIC PROCESS	14	-1.60682	0.0150376	0.194302
REGULATION OF B CELL RECEPTOR SIGNALING PATHWAY	13	-1.60409	0.0254873	0.194646
POSITIVE REGULATION OF G PROTEIN COUPLED RECEPTOR PROTEIN SIGNALING PATHWAY	14	-1.60579	0.0263158	0.194789
PEPTIDYL CYSTEINE MODIFICATION	17	-1.60429	0.0181543	0.194944
MESENCHYME DEVELOPMENT	96	1.67855	0	0.195165
MONOCARBOXYLIC ACID METABOLIC PROCESS	331	-1.60477	0	0.195279
ALPHA AMINO ACID METABOLIC PROCESS	162	-1.60263	0	0.195996
RESPONSE TO OXYGEN RADICAL	15	-1.60205	0.019403	0.196369
MESONEPHROS DEVELOPMENT	41	1.67079	0.00396825	0.199323
POSITIVE REGULATION OF AXONOGENESIS	50	1.66799	0.00442478	0.201693
CARDIAC SEPTUM DEVELOPMENT	53	1.65315	0.00938967	0.204698
MORPHOGENESIS OF A BRANCHING STRUCTURE	94	1.66487	0	0.204754
ASPARTATE FAMILY AMINO ACID METABOLIC PROCESS	41	-1.59457	0.0129199	0.204774
NUCLEOTIDE EXCISION REPAIR DNA INCISION 3 TO LESION	21	-1.59487	0.0181818	0.20489
NEGATIVE REGULATION OF SIGNAL TRANSDUCTION BY P53 CLASS MEDIATOR	24	1.65585	0.0232558	0.205002
TROPHOBLAST GIANT CELL DIFFERENTIATION	6	1.65897	0.0176322	0.205409
POSITIVE REGULATION OF EXCITATORY POSTSYNAPTIC POTENTIAL	13	1.66313	0.0215633	0.205504
CARDIAC MYOFIBRIL ASSEMBLY	8	1.65497	0.0180879	0.205532
STEM CELL DIFFERENTIATION	104	1.65454	0	0.205566
HEART VALVE FORMATION	7	1.65838	0.038961	0.205657
NEGATIVE REGULATION OF TRANSCRIPTION REGULATORY REGION DNA BINDING	10	1.65158	0.0352304	0.205687
REGULATION OF CELL MORPHOGENESIS INVOLVED IN DIFFERENTIATION	234	1.65394	0	0.205699
EXCRETION	17	1.66238	0.00621118	0.205812
REGULATION OF TRANSMEMBRANE RECEPTOR PROTEIN SERINE THREONINE KINASE SIGNALING PATHWAY	130	1.66021	0	0.20592
EMBRYONIC FORELIMB MORPHOGENESIS	14	1.65652	0.0309859	0.206064
POSITIVE REGULATION OF INSULIN RECEPTOR SIGNALING PATHWAY	8	1.65171	0.0248139	0.206142
RNA LOCALIZATION	165	1.65605	0	0.206159
LUNG MORPHOGENESIS	26	1.65068	0.00716846	0.206357
ENDOCARDIAL CUSHION FORMATION	8	1.64924	0.0223881	0.207727
HISTONE DEUBIQUITINATION	21	1.64826	0.013245	0.208531
REGULATION OF ALCOHOL BIOSYNTHETIC PROCESS	33	1.64516	0.00404858	0.20877
EXTRACELLULAR MATRIX DISASSEMBLY	45	1.64702	0.00934579	0.209053
REGULATION OF AXONOGENESIS	115	1.64533	0.00653595	0.209238
MULTIVESICULAR BODY SORTING PATHWAY	11	-1.58894	0.0192926	0.210003
POSITIVE REGULATION OF TOLL LIKE RECEPTOR SIGNALING PATHWAY	18	-1.58814	0.0233918	0.210172
ACTIVATION OF CYSTEINE TYPE ENDOPEPTIDASE ACTIVITY	87	-1.58832	0.00462963	0.2105
KETONE BODY METABOLIC PROCESS	8	-1.59009	0.0268007	0.210546
DNA CATABOLIC PROCESS ENDONUCLEOLYTIC	15	-1.58612	0.0246533	0.213423
ANION HOMEOSTASIS	22	1.63884	0.0161812	0.213752
DEVELOPMENTAL GROWTH	209	1.63915	0	0.213984
LABYRINTHINE LAYER DEVELOPMENT	30	1.63988	0.011583	0.214288
REGULATION OF SYNAPTIC TRANSMISSION GABAERGIC	14	1.63921	0.0220386	0.214602
CRANIAL NERVE DEVELOPMENT	21	1.63665	0.0237288	0.216222
ANDROGEN METABOLIC PROCESS	15	-1.58417	0.0294118	0.216608
AXON EXTENSION	24	1.63567	0.0251799	0.217034
POSITIVE REGULATION OF ACTIN CYTOSKELETON REORGANIZATION	12	-1.58292	0.0141732	0.218359
CAMP CATABOLIC PROCESS	10	1.62939	0.0196629	0.220853
SEGMENTATION	50	1.62967	0.00469484	0.221125
EMBRYONIC ORGAN MORPHOGENESIS	144	1.63045	0	0.221249
REGULATION OF ARF PROTEIN SIGNAL TRANSDUCTION	14	1.62969	0.03125	0.221783
CELLULAR RESPONSE TO ZINC ION	8	-1.57948	0.0180921	0.222525
TETRAPYRROLE BIOSYNTHETIC PROCESS	26	-1.57881	0.0184397	0.222546
SOMITOGENESIS	34	1.63083	0.0106383	0.222727
FATTY ACID METABOLIC PROCESS	206	-1.57976	0.0021322	0.223327
NUCLEOTIDE EXCISION REPAIR PREINCISION COMPLEX STABILIZATION	21	-1.57801	0.0255682	0.223502
REGULATION OF INTERLEUKIN 1 PRODUCTION	49	-1.57696	0.0115533	0.22474
REGULATION OF GASTRULATION	19	1.62377	0.0185759	0.225933
ACYL COA METABOLIC PROCESS	65	-1.57545	0.0161491	0.227043
LOOP OF HENLE DEVELOPMENT	4	1.61964	0.0191847	0.228813
POSITIVE REGULATION OF DEVELOPMENTAL GROWTH	98	1.6198	0	0.229332
N TERMINAL PROTEIN AMINO ACID ACETYLATION	13	1.61765	0.027933	0.230658
PURINE RIBONUCLEOSIDE CATABOLIC PROCESS	13	-1.57278	0.016692	0.231772
REGULATION OF LIPOPOLYSACCHARIDE MEDIATED SIGNALING PATHWAY	16	-1.57168	0.0314843	0.233335
SERINE FAMILY AMINO ACID METABOLIC PROCESS	32	-1.57056	0.0245566	0.23355
POSITIVE REGULATION OF PROTEIN IMPORT INTO NUCLEUS TRANSLOCATION	11	-1.57077	0.0310078	0.233787
LABYRINTHINE LAYER BLOOD VESSEL DEVELOPMENT	13	1.61475	0.0200573	0.234356
POST TRANSLATIONAL PROTEIN MODIFICATION	25	-1.57083	0.0195531	0.23438
REGULATION OF COLLATERAL SPROUTING	8	1.61351	0.0297297	0.2357
MIDGUT DEVELOPMENT	6	1.612	0.0119332	0.236027
REGULATION OF DEVELOPMENTAL GROWTH	185	1.61122	0	0.236453
ANTIGEN PROCESSING AND PRESENTATION OF PEPTIDE ANTIGEN VIA MHC CLASS I	87	-1.56678	0.0116822	0.237871
VASCULATURE DEVELOPMENT	322	1.60873	0	0.239743
GLUTATHIONE DERIVATIVE BIOSYNTHETIC PROCESS	15	-1.56434	0.0361635	0.240313
RESPONSE TO LEAD ION	14	-1.56376	0.0328849	0.240891
ORGAN MORPHOGENESIS	483	1.60433	0	0.242581
POSTSYNAPTIC MEMBRANE ORGANIZATION	14	1.60519	0.0341615	0.242701
REGULATION OF FIBROBLAST GROWTH FACTOR RECEPTOR SIGNALING PATHWAY	18	1.60559	0.0372671	0.242781
ANGIOGENESIS	201	1.60464	0	0.242808
MRNA TRANSCRIPTION	17	1.60567	0.0238806	0.243381
BLOOD VESSEL MORPHOGENESIS	242	1.60159	0	0.245521
THIOESTER METABOLIC PROCESS	65	-1.55987	0.00499376	0.245648
NEGATIVE REGULATION OF INNATE IMMUNE RESPONSE	31	-1.56011	0.0334262	0.24576
EPITHELIAL TUBE BRANCHING INVOLVED IN LUNG MORPHOGENESIS	12	1.59498	0.0407609	0.245843
CELL FATE DETERMINATION	19	1.60171	0.0325733	0.246073
ACTIVATION OF MAPKKK ACTIVITY	11	1.59636	0.0344828	0.246279
SPLICEOSOMAL TRI SNRNP COMPLEX ASSEMBLY	10	1.58921	0.0396825	0.24634
RESPIRATORY SYSTEM DEVELOPMENT	129	1.59501	0	0.246472
CELL AGGREGATION	7	1.59752	0.052356	0.246571
PROTEIN K63 LINKED DEUBIQUITINATION	23	1.59955	0.0274914	0.246692
REGULATION OF ODONTOGENESIS OF DENTIN CONTAINING TOOTH	4	1.58938	0.0275229	0.246705
NEGATIVE REGULATION OF CELL MORPHOGENESIS INVOLVED IN DIFFERENTIATION	74	1.60036	0	0.246841
HEART MORPHOGENESIS	125	1.59516	0	0.246882
NEGATIVE CHEMOTAXIS	26	1.59766	0.0255474	0.247038
ESTABLISHMENT OF NUCLEUS LOCALIZATION	13	1.58963	0.0489914	0.247046
TOOTH MINERALIZATION	9	1.58995	0.0351351	0.2472
REGULATION OF TYROSINE PHOSPHORYLATION OF STAT1 PROTEIN	10	1.59886	0.040201	0.2472
NEURAL CREST CELL DIFFERENTIATION	40	1.59824	0.00396825	0.247493
MECHANORECEPTOR DIFFERENTIATION	30	1.59768	0.0234114	0.247704
PROTEIN IMPORT INTO MITOCHONDRIAL MATRIX	12	1.59286	0.040107	0.248089
NEGATIVE REGULATION OF FIBROBLAST GROWTH FACTOR RECEPTOR SIGNALING PATHWAY	8	1.59026	0.039267	0.248138
KIDNEY MORPHOGENESIS	38	1.59228	0.00851064	0.248331
RESPONSE TO NICOTINE	23	1.5931	0.0286624	0.248376
RHYTHMIC PROCESS	195	1.59131	0	0.248518
PEPTIDE CROSS LINKING	20	1.58663	0.0290323	0.248544
ENDOTHELIUM DEVELOPMENT	64	1.59043	0	0.24855
REGULATION OF KERATINOCYTE PROLIFERATION	12	1.58742	0.0213333	0.248575
NEGATIVE REGULATION OF CARDIAC MUSCLE CELL APOPTOTIC PROCESS	7	-1.55627	0.0434783	0.248999
HISTONE MRNA CATABOLIC PROCESS	14	1.58557	0.0280899	0.249508
CELLULAR RESPONSE TO GLUCOSE STARVATION	28	1.58372	0.0204778	0.250634
EPITHELIAL TO MESENCHYMAL TRANSITION INVOLVED IN ENDOCARDIAL CUSHION FORMATION	5	1.5838	0.0282353	0.251147
POSITIVE REGULATION OF MACROPHAGE ACTIVATION	7	1.58389	0.0289474	0.251671
NEURAL CREST CELL MIGRATION	27	1.58068	0.0185185	0.254278
REGULATION OF REMOVAL OF SUPEROXIDE RADICALS	8	-1.55316	0.0468227	0.254412
ALDITOL METABOLIC PROCESS	13	-1.55219	0.0337243	0.255083
POSITIVE REGULATION OF PHOSPHATIDYLINOSITOL 3 KINASE SIGNALING	42	-1.55103	0.0181818	0.25616
REGULATION OF INTERLEUKIN 8 SECRETION	14	-1.55129	0.0348653	0.256333
PRIMARY ALCOHOL METABOLIC PROCESS	28	-1.55043	0.027933	0.256811
EPIDERMIS DEVELOPMENT	140	1.57764	0	0.257031
ARP2 3 COMPLEX MEDIATED ACTIN NUCLEATION	16	-1.54978	0.0293686	0.257489
LIPOXYGENASE PATHWAY	10	-1.54934	0.0495208	0.257766
CELLULAR GLUCOSE HOMEOSTASIS	54	1.57437	0.00934579	0.258505
ICOSANOID BIOSYNTHETIC PROCESS	30	-1.54855	0.0164835	0.258823
NEGATIVE REGULATION OF STEROL TRANSPORT	5	1.5714	0.0515695	0.258824
CELLULAR PROTEIN COMPLEX DISASSEMBLY	117	-1.54692	0.00228311	0.258947
DNA MODIFICATION	62	-1.54818	0.00872818	0.258958
PHOSPHATIDYLCHOLINE ACYL CHAIN REMODELING	15	-1.54784	0.046549	0.259012
INTESTINAL EPITHELIAL CELL DEVELOPMENT	10	1.57168	0.0338542	0.259067
REGULATION OF INTERFERON ALPHA PRODUCTION	19	-1.54743	0.0243531	0.259238
NUCLEOBASE METABOLIC PROCESS	32	-1.54508	0.0239437	0.260156
CELLULAR RESPONSE TO INTERFERON GAMMA	91	-1.54605	0.00603865	0.260185
PORPHYRIN CONTAINING COMPOUND METABOLIC PROCESS	29	-1.54523	0.0292479	0.26048
POSITIVE REGULATION OF NIK NF KAPPAB SIGNALING	27	1.56641	0.0274914	0.261324
REGULATION OF MRNA METABOLIC PROCESS	103	1.56712	0	0.261458
ODONTOGENESIS	59	1.5653	0.0216216	0.261743
OSTEOBLAST DEVELOPMENT	11	1.56479	0.0492754	0.261899
OSTEOBLAST DIFFERENTIATION	89	1.56401	0.00613497	0.261994
PURINE NUCLEOSIDE CATABOLIC PROCESS	13	-1.54357	0.0348653	0.262036
OSSIFICATION	163	1.56433	0	0.262037
SUPEROXIDE ANION GENERATION	8	-1.53681	0.0420712	0.262833
CYCLOOXYGENASE PATHWAY	9	-1.54129	0.036859	0.263097
POSITIVE REGULATION OF REACTIVE OXYGEN SPECIES BIOSYNTHETIC PROCESS	39	-1.53889	0.0278515	0.263129
CARBOHYDRATE DERIVATIVE TRANSPORT	39	-1.5423	0.0132802	0.263574
IMMUNE RESPONSE REGULATING CELL SURFACE RECEPTOR SIGNALING PATHWAY	272	-1.53923	0	0.263611
ALKALOID METABOLIC PROCESS	6	-1.54246	0.0421053	0.263911
REGULATION OF CHEMOKINE SECRETION	7	-1.53933	0.0344262	0.264079
CRISTAE FORMATION	11	-1.53775	0.0240385	0.264131
COENZYME CATABOLIC PROCESS	7	-1.53504	0.0363636	0.264209
NUCLEOSIDE PHOSPHATE CATABOLIC PROCESS	53	-1.53977	0.0179257	0.264459
REGULATION OF IMMUNE EFFECTOR PROCESS	332	-1.53724	0	0.264557
SERINE FAMILY AMINO ACID BIOSYNTHETIC PROCESS	12	-1.53939	0.0542636	0.264634
PYRIMIDINE DEOXYRIBONUCLEOTIDE METABOLIC PROCESS	16	-1.53509	0.0288754	0.264734
GLUTATHIONE DERIVATIVE METABOLIC PROCESS	15	-1.53526	0.0459941	0.264958
PHOTOPERIODISM	21	1.56106	0.0313589	0.265831
NEGATIVE REGULATION OF CHOLESTEROL TRANSPORT	5	1.55926	0.0434783	0.266261
CHONDROCYTE DIFFERENTIATION	32	1.5594	0.0375	0.266643
POSITIVE REGULATION OF DEFENSE RESPONSE	295	-1.53357	0	0.266735
CANONICAL WNT SIGNALING PATHWAY	65	1.55948	0	0.267165
NUCLEOSIDE DIPHOSPHATE METABOLIC PROCESS	64	-1.53263	0.0108173	0.2675
COLUMNAR CUBOIDAL EPITHELIAL CELL DEVELOPMENT	36	1.55951	0.011583	0.267768
REGULATION OF RNA SPLICING	81	1.55761	0.00584795	0.267773
RETINA HOMEOSTASIS	36	-1.53188	0.0342105	0.267823
AORTA MORPHOGENESIS	12	1.55792	0.0324324	0.267827
ACTIVATION OF NF KAPPAB INDUCING KINASE ACTIVITY	15	1.55615	0.0366197	0.269622
MITOCHONDRIAL ATP SYNTHESIS COUPLED PROTON TRANSPORT	16	-1.52976	0.0343284	0.27001
POSITIVE REGULATION OF REPRODUCTIVE PROCESS	28	1.55531	0.00359712	0.270318
POSITIVE REGULATION OF NON CANONICAL WNT SIGNALING PATHWAY	8	1.5519	0.0531646	0.270352
NEGATIVE REGULATION OF DENDRITE MORPHOGENESIS	10	1.55205	0.0687831	0.271393
ENDOCHONDRAL BONE MORPHOGENESIS	27	1.55411	0.0307167	0.271651
REGULATION OF INSULIN RECEPTOR SIGNALING PATHWAY	33	1.55298	0.0165975	0.271671
CARTILAGE CONDENSATION	7	1.55223	0.05	0.271689
CELLULAR LIPID CATABOLIC PROCESS	102	-1.52835	0.00462963	0.271894
VENTRICULAR SEPTUM MORPHOGENESIS	17	1.55318	0.0368098	0.271946
MAINTENANCE OF CELL NUMBER	97	1.55239	0	0.27207
INNER CELL MASS CELL PROLIFERATION	8	1.54925	0.0603015	0.272107
COLUMNAR CUBOIDAL EPITHELIAL CELL DIFFERENTIATION	70	1.55008	0.00485437	0.272665
FATTY ACID BIOSYNTHETIC PROCESS	82	-1.52714	0.00590319	0.27272
NUCLEOTIDE PHOSPHORYLATION	46	-1.52669	0.0145695	0.273066
HUMORAL IMMUNE RESPONSE MEDIATED BY CIRCULATING IMMUNOGLOBULIN	25	-1.52613	0.0400572	0.273687
CELLULAR AMINO ACID CATABOLIC PROCESS	78	-1.52727	0.0107527	0.273707
POSITIVE REGULATION OF GROWTH	158	1.54704	0	0.273841
RENAL TUBULE DEVELOPMENT	35	1.54493	0.018797	0.274677
REGULATION OF CELL GROWTH	275	1.54077	0	0.274715
REGULATION OF GLIOGENESIS	56	1.54096	0.019802	0.275017
POSITIVE REGULATION OF ACTION POTENTIAL	5	1.53967	0.0488372	0.275232
REGULATION OF DNA TEMPLATED TRANSCRIPTION INITIATION	27	1.54114	0.0338983	0.27539
ENTRAINMENT OF CIRCADIAN CLOCK BY PHOTOPERIOD	18	1.54519	0.0308123	0.275484
COMPLEMENT ACTIVATION	27	-1.52163	0.034965	0.275638
OTIC VESICLE DEVELOPMENT	6	1.5413	0.0453461	0.27572
ORGANOPHOSPHATE METABOLIC PROCESS	693	-1.52211	0	0.275801
FORELIMB MORPHOGENESIS	18	1.53861	0.0519481	0.275886
ACTIVATION OF INNATE IMMUNE RESPONSE	184	-1.52177	0.00325733	0.27597
ORGAN OR TISSUE SPECIFIC IMMUNE RESPONSE	14	-1.52213	0.0320611	0.276363
CELLULAR BIOGENIC AMINE CATABOLIC PROCESS	13	-1.52458	0.0535168	0.276472
INNER MITOCHONDRIAL MEMBRANE ORGANIZATION	17	-1.52219	0.0380673	0.276877
AEROBIC RESPIRATION	47	-1.52228	0.0219072	0.277295
CELLULAR RESPONSE TO HEAT	28	-1.52303	0.0269504	0.277408
DNA DAMAGE RESPONSE DETECTION OF DNA DAMAGE	35	-1.5224	0.0226667	0.277631
NEGATIVE REGULATION OF LIPID METABOLIC PROCESS	53	1.53562	0.0135135	0.277731
REGULATION OF PROTEIN IMPORT INTO NUCLEUS TRANSLOCATION	18	-1.52314	0.0509461	0.277822
VASCULAR ENDOTHELIAL GROWTH FACTOR SIGNALING PATHWAY	10	1.53603	0.0577889	0.278257
CELLULAR HORMONE METABOLIC PROCESS	52	-1.52014	0.0305732	0.278396
CELL CELL SIGNALING INVOLVED IN CARDIAC CONDUCTION	9	1.53458	0.038961	0.27894
NEURON PROJECTION EXTENSION	36	1.53345	0.0299145	0.278941
POSITIVE REGULATION OF IMMUNE RESPONSE	452	-1.51937	0	0.279456
ALPHA LINOLENIC ACID METABOLIC PROCESS	11	-1.51668	0.0454545	0.282414
S ADENOSYLHOMOCYSTEINE METABOLIC PROCESS	13	-1.5164	0.0442073	0.282446
REGULATION OF NLRP3 INFLAMMASOME COMPLEX ASSEMBLY	8	-1.51741	0.0548387	0.282646
DETOXIFICATION	55	-1.51687	0.01875	0.283247
REGULATION OF NOTCH SIGNALING PATHWAY	44	1.52994	0.0213675	0.28374
SULFUR COMPOUND BIOSYNTHETIC PROCESS	146	-1.515	0.00668896	0.284365
CARBOHYDRATE DERIVATIVE METABOLIC PROCESS	781	-1.51507	0	0.284809
HUMORAL IMMUNE RESPONSE	88	-1.51423	0.0166074	0.285491
REGULATION OF CALCIUM MEDIATED SIGNALING	51	-1.51306	0.0164975	0.285611
PHARYNGEAL SYSTEM DEVELOPMENT	8	1.52775	0.0714286	0.285854
TRYPTOPHAN METABOLIC PROCESS	7	-1.51325	0.0463122	0.286437
CYTOKINE SECRETION	30	-1.51338	0.0338983	0.28678
LEUKOTRIENE BIOSYNTHETIC PROCESS	13	-1.51025	0.0503049	0.286864
REGULATION OF MONOCYTE CHEMOTAXIS	13	-1.50883	0.0535168	0.287569
OLIGOSACCHARIDE LIPID INTERMEDIATE BIOSYNTHETIC PROCESS	20	-1.50907	0.0445402	0.287644
REACTIVE OXYGEN SPECIES METABOLIC PROCESS	65	-1.50961	0.0158924	0.287694
HEME METABOLIC PROCESS	25	-1.51059	0.0312966	0.287976
REGULATION OF EXTRINSIC APOPTOTIC SIGNALING PATHWAY IN ABSENCE OF LIGAND	35	-1.51082	0.0290859	0.288096
AROMATIC AMINO ACID FAMILY CATABOLIC PROCESS	12	-1.51104	0.0397059	0.288291
PURINE CONTAINING COMPOUND CATABOLIC PROCESS	39	-1.50759	0.0315789	0.288429
REGULATION OF CELL SIZE	128	1.5246	0.00877193	0.288489
FATTY ACID HOMEOSTASIS	10	1.52349	0.0673854	0.288589
REGULATION OF GENE SILENCING BY RNA	15	1.52361	0.0558824	0.288966
POSITIVE REGULATION OF INNATE IMMUNE RESPONSE	219	-1.50761	0.00211864	0.288994
RNA PHOSPHODIESTER BOND HYDROLYSIS ENDONUCLEOLYTIC	53	-1.50767	0.0278481	0.289497
POSITIVE REGULATION OF NOTCH SIGNALING PATHWAY	24	1.52215	0.0319149	0.290164
VENTRICULAR SEPTUM DEVELOPMENT	34	1.52156	0.0194553	0.29069
SENSORY ORGAN DEVELOPMENT	270	1.51931	0	0.291367
PERK MEDIATED UNFOLDED PROTEIN RESPONSE	10	1.51933	0.0599455	0.291947
NEGATIVE REGULATION OF MRNA SPLICING VIA SPLICEOSOME	17	1.51955	0.044164	0.29217
PENTOSE METABOLIC PROCESS	7	-1.50528	0.0534846	0.292419
MRNA METABOLIC PROCESS	541	1.51769	0	0.292959
PYRIMIDINE NUCLEOBASE METABOLIC PROCESS	17	-1.50436	0.0481752	0.293939
PHOSPHATIDYLINOSITOL ACYL CHAIN REMODELING	6	-1.50359	0.04	0.29445
PROTEIN KINASE B SIGNALING	28	1.51621	0.0278746	0.29447
REGULATION OF P38MAPK CASCADE	21	1.51305	0.0320513	0.295958
LONG CHAIN FATTY ACID METABOLIC PROCESS	57	-1.50233	0.0248447	0.295999
NUCLEOTIDE BINDING DOMAIN LEUCINE RICH REPEAT CONTAINING RECEPTOR SIGNALING PATHWAY	27	1.51476	0.0187266	0.296387
REGULATION OF DEFENSE RESPONSE	570	-1.50149	0	0.296673
POSITIVE REGULATION OF TRANSCRIPTION FROM RNA POLYMERASE II PROMOTER INVOLVED IN CELLULAR RESPONSE TO CHEMICAL STIMULUS	20	1.51388	0.0498442	0.296892
MODULATION OF EXCITATORY POSTSYNAPTIC POTENTIAL	19	1.51216	0.0558824	0.296979
SKELETAL SYSTEM MORPHOGENESIS	106	1.50973	0.0136054	0.298781
BLOOD COAGULATION INTRINSIC PATHWAY	11	-1.49849	0.0427215	0.299896
ORGANONITROGEN COMPOUND CATABOLIC PROCESS	232	-1.49763	0	0.30009
DOLICHOL LINKED OLIGOSACCHARIDE BIOSYNTHETIC PROCESS	20	-1.49787	0.0445104	0.300114
POSTREPLICATION REPAIR	51	-1.49884	0.0229299	0.300346
CGMP BIOSYNTHETIC PROCESS	6	-1.49854	0.0467446	0.300404
SPERMATID NUCLEUS DIFFERENTIATION	12	1.50773	0.0603448	0.300773
ENTRAINMENT OF CIRCADIAN CLOCK	23	1.50505	0.0487013	0.302701
POSITIVE REGULATION OF VASCULAR ENDOTHELIAL GROWTH FACTOR RECEPTOR SIGNALING PATHWAY	12	1.50379	0.0530726	0.303128
GLUTAMINE FAMILY AMINO ACID BIOSYNTHETIC PROCESS	14	-1.49527	0.0587326	0.30314
NEGATIVE REGULATION OF INTRINSIC APOPTOTIC SIGNALING PATHWAY BY P53 CLASS MEDIATOR	17	1.50334	0.046875	0.303273
REGULATION OF PHAGOCYTOSIS	52	-1.49416	0.0203562	0.303904
NUCLEOTIDE EXCISION REPAIR PREINCISION COMPLEX ASSEMBLY	29	-1.49381	0.0389972	0.304041
AMINE CATABOLIC PROCESS	13	-1.49424	0.0472561	0.304336
FC GAMMA RECEPTOR SIGNALING PATHWAY	71	-1.49317	0.0171149	0.304919
AUDITORY RECEPTOR CELL DEVELOPMENT	14	1.49846	0.0697674	0.306491
OUTFLOW TRACT MORPHOGENESIS	28	1.49972	0.0590406	0.306642
REGULATION OF ENDOTHELIAL CELL CHEMOTAXIS	8	1.49913	0.0958549	0.306956
ACTIN FILAMENT BASED MOVEMENT	59	1.49872	0.0126582	0.307194
FEAR RESPONSE	16	1.4968	0.0532544	0.30721
NEGATIVE REGULATION OF NEURON DIFFERENTIATION	121	1.50008	0	0.307233
ACTIN MEDIATED CELL CONTRACTION	42	1.49633	0.021645	0.307458
POSITIVE REGULATION OF GLIOGENESIS	33	1.49692	0.0415225	0.307556
FATTY ACID BETA OXIDATION USING ACYL COA DEHYDROGENASE	15	-1.4897	0.0670732	0.307628
POSITIVE REGULATION OF EPITHELIAL CELL APOPTOTIC PROCESS	18	-1.48915	0.0594354	0.307667
MULTI ORGANISM METABOLIC PROCESS	134	1.49716	0.00970874	0.307683
DIVALENT INORGANIC ANION HOMEOSTASIS	4	1.50014	0.0453515	0.307704
PHOSPHATIDYLCHOLINE BIOSYNTHETIC PROCESS	19	1.49739	0.0463576	0.307814
REGULATION OF CYSTEINE TYPE ENDOPEPTIDASE ACTIVITY	182	-1.49166	0.00429646	0.307865
ANTIGEN PROCESSING AND PRESENTATION	188	-1.49125	0.00321543	0.308217
KETONE BIOSYNTHETIC PROCESS	19	-1.48987	0.0510949	0.308412
PYRIDINE NUCLEOTIDE BIOSYNTHETIC PROCESS	13	-1.4884	0.058642	0.308873
DNA DEMETHYLATION	13	-1.49007	0.0594512	0.309152
CELLULAR RESPONSE TO OXYGEN RADICAL	11	-1.49024	0.0538462	0.309372
POSITIVE REGULATION OF MONOCYTE CHEMOTAXIS	12	-1.48773	0.0383436	0.309841
NEGATIVE REGULATION OF NF KAPPAB IMPORT INTO NUCLEUS	15	1.49151	0.0685358	0.309936
RESPONSE TO MUSCLE STRETCH	15	1.49347	0.054755	0.31004
SUBSTRATE ADHESION DEPENDENT CELL SPREADING	30	1.49297	0.0258303	0.310203
POSITIVE REGULATION OF MESENCHYMAL CELL PROLIFERATION	14	1.49235	0.0645161	0.310234
EMBRYO DEVELOPMENT	568	1.49194	0	0.310341
REGULATION OF LEUKOCYTE DEGRANULATION	36	-1.48636	0.042328	0.310669
CELLULAR RESPONSE TO CORTICOSTEROID STIMULUS	38	1.4908	0.0200669	0.310693
REGULATION OF NATURAL KILLER CELL MEDIATED IMMUNITY	29	-1.48679	0.0409605	0.310864
CITRULLINE METABOLIC PROCESS	4	-1.48643	0.0457746	0.311131
REGULATION OF EXTRACELLULAR MATRIX ORGANIZATION	23	1.48933	0.0423453	0.31161
NEGATIVE REGULATION OF DENDRITIC SPINE DEVELOPMENT	8	1.48653	0.0735294	0.311668
CELL FATE COMMITMENT	100	1.48666	0.00666667	0.311956
BETA AMYLOID METABOLIC PROCESS	11	-1.48497	0.0609555	0.312171
LENS FIBER CELL DEVELOPMENT	7	1.48685	0.0815348	0.312188
REGULATION OF INSULIN LIKE GROWTH FACTOR RECEPTOR SIGNALING PATHWAY	10	1.4881	0.0594315	0.312266
NEPHRIC DUCT DEVELOPMENT	7	1.48839	0.0606061	0.312267
POSITIVE REGULATION OF NEURON PROJECTION DEVELOPMENT	159	1.48389	0	0.312494
REGULATION OF POSTTRANSCRIPTIONAL GENE SILENCING	15	1.48695	0.0606936	0.312536
POSITIVE REGULATION OF EPITHELIAL TO MESENCHYMAL TRANSITION	30	1.48346	0.0218182	0.312729
REGULATION OF EMBRYONIC DEVELOPMENT	71	1.48401	0.015873	0.312845
REGULATION OF GENE SILENCING	37	1.48524	0.0343511	0.312918
POSITIVE REGULATION OF PEPTIDASE ACTIVITY	133	-1.48397	0.0131868	0.313212
PIGMENT METABOLIC PROCESS	45	-1.48408	0.0319149	0.313588
RNA SPLICING	325	1.48253	0	0.313843
CARBOHYDRATE DERIVATIVE CATABOLIC PROCESS	124	-1.48337	0.00778643	0.314055
VASCULAR SMOOTH MUSCLE CELL DIFFERENTIATION	8	1.48045	0.0652174	0.314744
DEVELOPMENTAL CELL GROWTH	49	1.4816	0.0142857	0.314927
HINDBRAIN MORPHOGENESIS	25	1.48091	0.0487805	0.315086
RESPIRATORY CHAIN COMPLEX IV ASSEMBLY	10	-1.48164	0.0585443	0.315139
ECTODERMAL PLACODE DEVELOPMENT	9	1.48055	0.0841837	0.315142
POSITIVE REGULATION OF TUMOR NECROSIS FACTOR SUPERFAMILY CYTOKINE PRODUCTION	51	-1.4823	0.0277045	0.315388
RESPONSE TO ETHER	7	1.47617	0.0671835	0.318238
AXIS SPECIFICATION	52	1.47702	0.0147059	0.318315
LEUKOCYTE ACTIVATION	335	-1.47808	0.00102564	0.318435
RESPONSE TO CAMP	66	1.47791	0.0168539	0.318446
KERATINIZATION	18	-1.47482	0.0534351	0.318567
NEGATIVE REGULATION OF ANION TRANSPORT	18	1.47812	0.0419162	0.318591
WOUND HEALING SPREADING OF EPIDERMAL CELLS	6	1.47623	0.0835214	0.3187
HYDROGEN TRANSPORT	100	-1.47525	0.0136986	0.318709
NLS BEARING PROTEIN IMPORT INTO NUCLEUS	21	1.47708	0.0462963	0.318784
POSITIVE REGULATION OF GLUCOSE METABOLIC PROCESS	23	1.47214	0.0593472	0.318801
CYCLIC NUCLEOTIDE CATABOLIC PROCESS	13	1.47083	0.0744048	0.318971
NICOTINAMIDE NUCLEOTIDE BIOSYNTHETIC PROCESS	13	-1.47637	0.0588235	0.318978
NATURAL KILLER CELL MEDIATED IMMUNITY	19	-1.4793	0.0444763	0.319044
POSITIVE REGULATION OF INFLAMMATORY RESPONSE	76	-1.47683	0.019802	0.319094
AXON REGENERATION	14	-1.47583	0.0628834	0.319112
NEGATIVE REGULATION OF AXON GUIDANCE	19	1.47044	0.0487106	0.319127
PRIMITIVE STREAK FORMATION	6	1.47238	0.0822943	0.319462
CONNECTIVE TISSUE DEVELOPMENT	112	1.47298	0.00826446	0.319481
REGULATION OF FIBROBLAST MIGRATION	25	1.47084	0.0327273	0.319485
INSULIN SECRETION	22	1.47319	0.0596491	0.319596
CELLULAR RESPONSE TO INTERLEUKIN 1	55	1.46952	0.0304348	0.319651
NEUROLOGICAL SYSTEM PROCESS INVOLVED IN REGULATION OF SYSTEMIC ARTERIAL BLOOD PRESSURE	4	1.47482	0.070922	0.320131
ECTODERMAL PLACODE FORMATION	9	1.4736	0.0861111	0.320529
BLASTOCYST GROWTH	13	1.46731	0.0969529	0.320845
CELL KILLING	32	-1.47257	0.0433566	0.321595
GLYCOSIDE METABOLIC PROCESS	11	-1.47277	0.0522979	0.321698
POST EMBRYONIC ORGAN DEVELOPMENT	12	1.46576	0.0824468	0.322496
REGULATION OF CGMP METABOLIC PROCESS	14	1.46376	0.0544413	0.323995
HETEROCHROMATIN ORGANIZATION	10	1.46209	0.0909091	0.324384
CARDIAC CELL DEVELOPMENT	26	1.46151	0.019084	0.32455
EMBRYONIC PLACENTA DEVELOPMENT	59	1.46314	0.0114286	0.324655
ORGAN INDUCTION	5	1.4611	0.0804878	0.324741
ACTIVATION OF MAPK ACTIVITY	108	1.4605	0.008	0.324763
REGULATION OF POSITIVE CHEMOTAXIS	12	1.46211	0.084058	0.324896
POSITIVE REGULATION OF GLIAL CELL DIFFERENTIATION	21	1.46153	0.0454545	0.325028
ECTODERMAL PLACODE MORPHOGENESIS	9	1.45916	0.0863874	0.32507
BRANCHING INVOLVED IN URETERIC BUD MORPHOGENESIS	17	1.45537	0.0707692	0.325079
POSITIVE REGULATION OF LEUKOCYTE APOPTOTIC PROCESS	24	1.45554	0.0574324	0.325285
PHOSPHOLIPID EFFLUX	6	1.45572	0.0820106	0.325494
PYRIMIDINE CONTAINING COMPOUND TRANSMEMBRANE TRANSPORT	9	1.45595	0.0769231	0.325599
POSITIVE REGULATION OF CELL SUBSTRATE ADHESION	56	1.45645	0.0287081	0.325669
EPIDERMAL CELL DIFFERENTIATION	83	1.45605	0.0119048	0.32593
ADENYLATE CYCLASE MODULATING G PROTEIN COUPLED RECEPTOR SIGNALING PATHWAY	58	1.4566	0.010929	0.325952
NUCLEAR TRANSCRIBED MRNA POLY A TAIL SHORTENING	23	1.45425	0.0714286	0.326002
AUTOPHAGOSOME ORGANIZATION	39	1.45282	0.0275591	0.326115
REGULATION OF RESPONSE TO BIOTIC STIMULUS	184	-1.46898	0.00541126	0.326209
AMINO ACID IMPORT	7	1.45365	0.0867347	0.326639
DNA STRAND ELONGATION	28	-1.46668	0.0391304	0.327159
UNSATURATED FATTY ACID METABOLIC PROCESS	65	-1.46741	0.0256724	0.327656
OXYGEN TRANSPORT	10	-1.46671	0.0757825	0.327672
POSITIVE REGULATION OF NF KAPPAB IMPORT INTO NUCLEUS	23	-1.46623	0.0602582	0.327714
MRNA PROCESSING	375	1.44874	0	0.328214
GROWTH	258	1.4505	0	0.328225
FOCAL ADHESION ASSEMBLY	19	1.45098	0.0628931	0.328352
C TERMINAL PROTEIN AMINO ACID MODIFICATION	10	-1.46567	0.0561798	0.328416
POSITIVE REGULATION OF P38MAPK CASCADE	10	1.44918	0.0959596	0.328451
REGULATION OF MEMBRANE PROTEIN ECTODOMAIN PROTEOLYSIS	16	1.44887	0.058642	0.328525
HYDROGEN PEROXIDE METABOLIC PROCESS	18	-1.46422	0.0730253	0.329007
RESPONSE TO BIOTIC STIMULUS	595	-1.46442	0	0.329107
ADP METABOLIC PROCESS	38	-1.46458	0.0412234	0.329309
GLYCINE METABOLIC PROCESS	11	-1.46354	0.0595611	0.330041
GLYOXYLATE METABOLIC PROCESS	22	-1.46179	0.059593	0.331975
ACETYL COA BIOSYNTHETIC PROCESS	9	-1.46213	0.053125	0.332274
EXTRACELLULAR STRUCTURE ORGANIZATION	181	1.44435	0	0.33302
REGULATION OF INTERLEUKIN 8 BIOSYNTHETIC PROCESS	9	-1.45943	0.0672131	0.333968
CHONDROITIN SULFATE PROTEOGLYCAN BIOSYNTHETIC PROCESS	19	-1.45906	0.0688623	0.334325
DEFENSE RESPONSE TO GRAM NEGATIVE BACTERIUM	25	-1.45994	0.0545455	0.335
POSITIVE REGULATION OF PHOSPHATASE ACTIVITY	23	-1.45852	0.0474138	0.335075
RETINA DEVELOPMENT IN CAMERA TYPE EYE	68	1.44256	0.0229885	0.335309
DECIDUALIZATION	17	1.44162	0.0638298	0.335478
NEGATIVE REGULATION OF SMALL GTPASE MEDIATED SIGNAL TRANSDUCTION	36	1.44126	0.0481928	0.33559
REGULATION OF DNA BINDING	69	1.44086	0.0327869	0.335816
POSITIVE REGULATION OF TYROSINE PHOSPHORYLATION OF STAT1 PROTEIN	7	1.44167	0.118227	0.3359
CELLULAR RESPONSE TO CYTOKINE STIMULUS	443	-1.45706	0	0.336902
FATTY ACID DERIVATIVE METABOLIC PROCESS	54	-1.45679	0.036036	0.337026
MULTICELLULAR ORGANISMAL RESPONSE TO STRESS	34	1.43908	0.0389105	0.337095
REGULATION OF NEUROTRANSMITTER RECEPTOR ACTIVITY	13	1.4393	0.0928962	0.337157
REGULATION OF NOREPINEPHRINE SECRETION	6	1.43791	0.106599	0.337633
POSITIVE REGULATION OF STEM CELL DIFFERENTIATION	37	1.4382	0.055336	0.338144
PEPTIDYL GLUTAMIC ACID MODIFICATION	15	-1.45566	0.0692641	0.338156
ECTODERM DEVELOPMENT	14	1.43611	0.0963855	0.338388
MUSCLE STRUCTURE DEVELOPMENT	260	1.43694	0	0.338419
ALDITOL PHOSPHATE METABOLIC PROCESS	22	-1.45595	0.0617111	0.338544
GLYCOSYL COMPOUND BIOSYNTHETIC PROCESS	102	-1.45569	0.0197674	0.338642
REGULATION OF NIK NF KAPPAB SIGNALING	38	1.43245	0.0204082	0.340163
REGULATION OF SKELETAL MUSCLE ADAPTATION	8	1.43213	0.0911458	0.340267
REGULATION OF RESPONSE TO INTERFERON GAMMA	21	-1.45302	0.0694051	0.341196
STEROID METABOLIC PROCESS	134	-1.45305	0.0122631	0.341683
CAMERA TYPE EYE MORPHOGENESIS	50	1.42658	0.0401786	0.342165
PROXIMAL DISTAL PATTERN FORMATION	9	1.42678	0.121447	0.342232
RESPONSE TO BMP	50	1.42557	0.0242718	0.342502
REGULATION OF REPRODUCTIVE PROCESS	72	1.42679	0.0110497	0.342691
G PROTEIN COUPLED GLUTAMATE RECEPTOR SIGNALING PATHWAY	4	1.42731	0.107399	0.342776
NUCLEOTIDE EXCISION REPAIR DNA DUPLEX UNWINDING	22	-1.45147	0.069209	0.342876
REGULATION OF OSSIFICATION	114	1.42748	0.00961539	0.342962
NEGATIVE REGULATION OF DENDRITE DEVELOPMENT	17	1.42684	0.0815047	0.343071
HOMOLOGOUS CHROMOSOME SEGREGATION	23	1.42769	0.0724138	0.343103
CELLULAR RESPONSE TO SUPEROXIDE	11	-1.45114	0.0825397	0.343135
ANTERIOR POSTERIOR PATTERN SPECIFICATION	100	1.42791	0	0.343236
NERVE DEVELOPMENT	34	1.42805	0.048	0.343461
COFACTOR CATABOLIC PROCESS	12	-1.45156	0.0635659	0.343788
EMBRYONIC MORPHOGENESIS	314	1.42807	0	0.34392
PLACENTA DEVELOPMENT	99	1.4286	0.00704225	0.343934
SODIUM ION TRANSMEMBRANE TRANSPORT	40	1.42816	0.0383142	0.344246
DNA STRAND ELONGATION INVOLVED IN DNA REPLICATION	24	-1.45027	0.0636492	0.344695
ACROSOME ASSEMBLY	8	1.42367	0.111406	0.344916
HEMATOPOIETIC STEM CELL PROLIFERATION	10	1.42155	0.0986301	0.345467
NEGATIVE REGULATION OF SKELETAL MUSCLE TISSUE DEVELOPMENT	6	1.42205	0.0975	0.345583
NEGATIVE REGULATION OF EPITHELIAL CELL DIFFERENTIATION	19	1.42067	0.0512821	0.345692
NEGATIVE REGULATION OF CATECHOLAMINE SECRETION	7	1.42168	0.1075	0.345719
CARDIAC CHAMBER MORPHOGENESIS	52	1.4182	0.039604	0.345818
MORPHOGENESIS OF AN EPITHELIUM	247	1.4197	0	0.346004
REGULATION OF DEVELOPMENT HETEROCHRONIC	9	1.41833	0.108808	0.346067
NEGATIVE REGULATION OF CHONDROCYTE DIFFERENTIATION	5	1.41507	0.1325	0.346119
CARDIOCYTE DIFFERENTIATION	54	1.41569	0.031746	0.346504
REGULATION OF INTRINSIC APOPTOTIC SIGNALING PATHWAY BY P53 CLASS MEDIATOR	19	1.41509	0.0827815	0.346549
CELLULAR RESPONSE TO BMP STIMULUS	50	1.41741	0.0292887	0.346706
RESPONSE TO PLATELET DERIVED GROWTH FACTOR	15	1.41604	0.107246	0.34683
CAMP MEDIATED SIGNALING	18	1.41625	0.10119	0.346913
GLIAL CELL MIGRATION	27	1.41513	0.0639731	0.34695
POSITIVE REGULATION OF STEROL TRANSPORT	13	1.41569	0.0689655	0.346977
CELLULAR RESPONSE TO ACID CHEMICAL	115	1.417	0.00833333	0.346988
ENAMEL MINERALIZATION	7	1.41633	0.0906863	0.347262
POSITIVE REGULATION OF IMMUNE SYSTEM PROCESS	685	-1.44796	0	0.34873
PHOSPHATIDYLGLYCEROL ACYL CHAIN REMODELING	7	-1.44763	0.066335	0.349065
RNA SPLICING VIA TRANSESTERIFICATION REACTIONS	246	1.41231	0	0.349331
ICOSANOID METABOLIC PROCESS	54	-1.44713	0.0421836	0.349742
NUCLEUS LOCALIZATION	18	1.40945	0.0977918	0.349815
PROSTANOID BIOSYNTHETIC PROCESS	14	-1.44687	0.0655022	0.349837
REGULATION OF PEPTIDYL THREONINE PHOSPHORYLATION	28	1.41252	0.0594796	0.349871
POSITIVE REGULATION OF MACROPHAGE DIFFERENTIATION	11	1.40993	0.0863874	0.349917
MICROTUBULE NUCLEATION	18	1.40956	0.0783699	0.350083
VITAMIN D METABOLIC PROCESS	4	1.40842	0.104803	0.350272
EXTRINSIC APOPTOTIC SIGNALING PATHWAY IN ABSENCE OF LIGAND	26	1.40786	0.0664557	0.35033
PATHWAY RESTRICTED SMAD PROTEIN PHOSPHORYLATION	9	1.40861	0.0927835	0.350391
ALDEHYDE CATABOLIC PROCESS	10	-1.44463	0.0825545	0.352077
POSITIVE REGULATION OF LEUKOCYTE CHEMOTAXIS	61	-1.445	0.0372208	0.352247
POSITIVE REGULATION OF CALCIUM ION TRANSMEMBRANE TRANSPORT	36	-1.4447	0.0552561	0.352468
PURINE NUCLEOSIDE BIOSYNTHETIC PROCESS	75	-1.44373	0.0282555	0.353225
OUTFLOW TRACT SEPTUM MORPHOGENESIS	3	1.40504	0.083682	0.354003
JNK CASCADE	68	1.40525	0.035533	0.354089
SIGNAL TRANSDUCTION IN ABSENCE OF LIGAND	26	1.40363	0.0521173	0.354341
IN UTERO EMBRYONIC DEVELOPMENT	236	1.40455	0	0.354546
NEGATIVE REGULATION OF PEPTIDYL SERINE PHOSPHORYLATION	18	1.40417	0.085044	0.354722
CELL SUBSTRATE ADHESION	118	1.40391	0.0175439	0.354756
NEUROTRANSMITTER BIOSYNTHETIC PROCESS	4	1.40263	0.0906921	0.35479
REGULATION OF ADAPTIVE IMMUNE RESPONSE	106	-1.43985	0.0261959	0.355773
IMMUNOGLOBULIN PRODUCTION	40	-1.44002	0.0515192	0.355891
INFLAMMATORY RESPONSE	314	-1.44151	0.00208551	0.356108
PURINE RIBONUCLEOSIDE BIOSYNTHETIC PROCESS	75	-1.44179	0.0275449	0.356485
PROTEIN MATURATION	203	-1.44066	0.00107875	0.356511
RESPONSE TO ZINC ION	34	-1.44217	0.0518417	0.356696
CELLULAR RESPONSE TO MECHANICAL STIMULUS	63	-1.44185	0.0415648	0.356914
POSITIVE REGULATION OF GUANYLATE CYCLASE ACTIVITY	5	1.39965	0.150485	0.357192
EMBRYONIC DIGESTIVE TRACT MORPHOGENESIS	4	1.40063	0.0884956	0.357312
REGULATION OF DEFENSE RESPONSE TO VIRUS	145	-1.439	0.011879	0.357341
GASTRULATION	98	1.40002	0	0.357551
BLASTOCYST DEVELOPMENT	48	1.39966	0.0643777	0.357642
NEURON FATE COMMITMENT	21	1.39868	0.078125	0.358054
EMBRYO DEVELOPMENT ENDING IN BIRTH OR EGG HATCHING	371	1.39884	0	0.358225
POSITIVE REGULATION OF CARBOHYDRATE METABOLIC PROCESS	48	1.39776	0.0373832	0.358861
REGULATION OF EXTRACELLULAR MATRIX DISASSEMBLY	13	1.3974	0.109091	0.359054
REGULATION OF EPITHELIAL CELL DIFFERENTIATION	74	1.39649	0.0245399	0.360292
T CELL LINEAGE COMMITMENT	11	-1.43676	0.0844854	0.361987
GLYCEROLIPID CATABOLIC PROCESS	22	1.39523	0.1	0.362061
MEMBRANE DISASSEMBLY	45	1.39456	0.0413223	0.362364
POSITIVE REGULATION OF INTRACELLULAR STEROID HORMONE RECEPTOR SIGNALING PATHWAY	9	-1.43607	0.091195	0.362659
CELL ACTIVATION INVOLVED IN IMMUNE RESPONSE	107	-1.43535	0.0149425	0.362797
CHROMATIN SILENCING AT RDNA	16	1.39377	0.0888889	0.362981
NEGATIVE REGULATION OF IMMUNE EFFECTOR PROCESS	84	-1.43458	0.0238663	0.363094
REGULATION OF LEUKOCYTE CHEMOTAXIS	69	-1.435	0.03663	0.363151
AORTA DEVELOPMENT	29	1.3903	0.0568182	0.363291
MUSCLE TISSUE DEVELOPMENT	153	1.39255	0	0.363339
CARDIOVASCULAR SYSTEM DEVELOPMENT	530	1.38734	0	0.363392
REGULATION OF INTRINSIC APOPTOTIC SIGNALING PATHWAY IN RESPONSE TO DNA DAMAGE BY P53 CLASS MEDIATOR	14	1.38939	0.132022	0.363667
NUCLEAR ENVELOPE ORGANIZATION	75	1.39101	0.0163934	0.363774
POSITIVE REGULATION OF FIBROBLAST MIGRATION	10	1.38782	0.134021	0.363823
REGULATION OF CGMP BIOSYNTHETIC PROCESS	9	1.39075	0.1275	0.36384
REGULATION OF GUANYLATE CYCLASE ACTIVITY	5	1.3895	0.101781	0.363903
CELLULAR RESPONSE TO GONADOTROPIN STIMULUS	9	1.38872	0.126722	0.36399
INTESTINAL EPITHELIAL CELL DIFFERENTIATION	13	1.39183	0.0920245	0.364134
NEUROMUSCULAR PROCESS CONTROLLING POSTURE	8	1.39158	0.108466	0.364161
CARTILAGE MORPHOGENESIS	6	1.38787	0.111111	0.364194
REGULATION OF SYSTEM PROCESS	278	1.38827	0	0.364331
NUCLEAR ENVELOPE DISASSEMBLY	45	1.38872	0.0454545	0.364442
POSITIVE REGULATION OF CELL DEVELOPMENT	307	1.38481	0	0.365397
MITOTIC CELL CYCLE ARREST	10	1.38603	0.122616	0.365409
CELL SUBSTRATE ADHERENS JUNCTION ASSEMBLY	19	1.38513	0.0920635	0.365715
POSITIVE REGULATION OF LYMPHOCYTE MEDIATED IMMUNITY	62	-1.43265	0.0439147	0.366895
BONE GROWTH	11	1.38366	0.113703	0.366995
REGULATION OF WATER LOSS VIA SKIN	11	-1.43235	0.0670927	0.367086
LEUKOCYTE CELL CELL ADHESION	205	-1.43193	0.00747065	0.367691
POSITIVE REGULATION OF NEURON MIGRATION	7	1.38224	0.141772	0.36793
POSITIVE REGULATION OF CHOLESTEROL EFFLUX	11	1.38266	0.0906516	0.368023
NEGATIVE REGULATION OF RNA SPLICING	22	1.38232	0.096463	0.368233
SUPEROXIDE METABOLIC PROCESS	23	-1.43124	0.07	0.368249
REGULATION OF TIMING OF CELL DIFFERENTIATION	9	1.38174	0.109859	0.368494
POSITIVE REGULATION OF NEURON DEATH	55	1.37923	0.046729	0.371278
REGULATION OF FEEDING BEHAVIOR	11	1.37767	0.131965	0.372047
ENERGY COUPLED PROTON TRANSPORT DOWN ELECTROCHEMICAL GRADIENT	20	-1.42882	0.0773723	0.372982
RECEPTOR INTERNALIZATION	35	-1.42887	0.064257	0.373407
ANTIGEN PROCESSING AND PRESENTATION OF PEPTIDE ANTIGEN	160	-1.42792	0.0196292	0.374249
POSITIVE REGULATION OF CHOLESTEROL TRANSPORT	13	1.37498	0.103064	0.374459
CYCLIC NUCLEOTIDE MEDIATED SIGNALING	24	1.37221	0.0814332	0.374669
DICARBOXYLIC ACID METABOLIC PROCESS	75	-1.42729	0.0336943	0.375272
REGULATION OF ANOIKIS	20	1.37236	0.106897	0.375674
NEGATIVE REGULATION OF CELL PROJECTION ORGANIZATION	100	1.37265	0.0223881	0.376024
PROTEIN LOCALIZATION TO NUCLEUS	132	1.36893	0.0111111	0.378967
PROSTAGLANDIN BIOSYNTHETIC PROCESS	14	-1.42539	0.0772595	0.379137
EYE MORPHOGENESIS	70	1.36756	0.039548	0.380164
REGULATION OF ACUTE INFLAMMATORY RESPONSE	48	-1.42469	0.0544304	0.380457
POSITIVE REGULATION OF CREB TRANSCRIPTION FACTOR ACTIVITY	10	1.3667	0.115942	0.380777
NEGATIVE REGULATION OF NERVOUS SYSTEM DEVELOPMENT	165	1.36681	0.0116279	0.381044
REGULATION OF GENE EXPRESSION EPIGENETIC	164	1.36615	0	0.381344
MORPHOGENESIS OF AN EPITHELIAL FOLD	6	1.36541	0.148241	0.381835
REGULATION OF NEURON DIFFERENTIATION	353	1.36565	0	0.381849
PROTEIN DESTABILIZATION	32	1.36502	0.0528302	0.382071
STRESS ACTIVATED PROTEIN KINASE SIGNALING CASCADE	87	1.36255	0.0368098	0.382348
SMOOTH MUSCLE CELL DIFFERENTIATION	16	1.36324	0.11315	0.382382
MUSCLE CELL DIFFERENTIATION	144	1.36378	0.0291262	0.382636
NEGATIVE REGULATION OF TOR SIGNALING	28	1.36333	0.0641892	0.382654
KIDNEY EPITHELIUM DEVELOPMENT	62	1.36407	0.0454545	0.382966
FATTY ACID DERIVATIVE TRANSPORT	10	1.36383	0.117479	0.383008
ATP SYNTHESIS COUPLED PROTON TRANSPORT	20	-1.42182	0.0753012	0.38519
ESTROGEN BIOSYNTHETIC PROCESS	5	-1.42065	0.0753065	0.385266
NUCLEOBASE BIOSYNTHETIC PROCESS	16	-1.42073	0.0823699	0.385639
CHLORIDE TRANSPORT	43	-1.42183	0.0529801	0.385742
HORMONE METABOLIC PROCESS	77	-1.42191	0.0300842	0.386091
MACROPHAGE ACTIVATION	24	-1.42077	0.0710227	0.386094
VASCULOGENESIS	34	1.35907	0.06	0.38613
NUCLEOSIDE TRIPHOSPHATE CATABOLIC PROCESS	9	-1.42097	0.0878594	0.386155
PROTEIN K48 LINKED UBIQUITINATION	46	1.35844	0.059322	0.386837
POSITIVE REGULATION OF NUCLEOTIDE CATABOLIC PROCESS	10	1.35958	0.112045	0.386887
RESPONSE TO RETINOIC ACID	68	1.35936	0.0310881	0.386898
ADHERENS JUNCTION ASSEMBLY	28	1.35528	0.0801527	0.387313
SODIUM ION TRANSPORT	67	1.35573	0.0437158	0.387708
RESPONSE TO MURAMYL DIPEPTIDE	15	1.35598	0.11747	0.38814
POSITIVE REGULATION OF SIGNAL TRANSDUCTION BY P53 CLASS MEDIATOR	14	1.35632	0.116959	0.388329
REGULATION OF TRANSCRIPTION FROM RNA POLYMERASE II PROMOTER IN RESPONSE TO HYPOXIA	27	1.35663	0.102473	0.388648
NUCLEOBASE CONTAINING COMPOUND TRANSPORT	171	1.35393	0	0.388975
EMBRYONIC SKELETAL SYSTEM DEVELOPMENT	57	1.35356	0.0540541	0.389307
CIRCULATORY SYSTEM DEVELOPMENT	530	1.35072	0	0.389393
CELL MORPHOGENESIS INVOLVED IN DIFFERENTIATION	322	1.3521	0	0.389525
TUBE DEVELOPMENT	351	1.35232	0	0.389951
EYE DEVELOPMENT	184	1.35158	0	0.389997
MATERNAL BEHAVIOR	5	1.35296	0.174603	0.390042
AMINO ACID ACTIVATION	50	-1.41688	0.0505689	0.390699
NEGATIVE REGULATION OF BLOOD PRESSURE	23	-1.41702	0.0816619	0.390902
POSITIVE REGULATION OF CELL KILLING	34	-1.41443	0.0594595	0.39093
CHEMOKINE MEDIATED SIGNALING PATHWAY	41	-1.41539	0.0508021	0.391236
REGULATION OF REACTIVE OXYGEN SPECIES BIOSYNTHETIC PROCESS	52	-1.41557	0.043202	0.391301
GAS TRANSPORT	12	-1.41448	0.0973451	0.391381
NEGATIVE REGULATION OF VIRAL ENTRY INTO HOST CELL	14	-1.41404	0.0789866	0.391427
ALPHA AMINO ACID CATABOLIC PROCESS	61	-1.4164	0.0447205	0.391439
PROTEIN FOLDING	189	-1.41571	0.0130435	0.391474
NEGATIVE REGULATION OF GTPASE ACTIVITY	35	-1.41592	0.0580297	0.3915
RENAL SYSTEM PROCESS INVOLVED IN REGULATION OF SYSTEMIC ARTERIAL BLOOD PRESSURE	10	-1.41378	0.0896	0.391503
TRNA AMINOACYLATION	50	-1.41314	0.0511509	0.391586
NEGATIVE REGULATION OF MYOTUBE DIFFERENTIATION	10	-1.41351	0.0992366	0.391657
PIGMENT BIOSYNTHETIC PROCESS	39	-1.41457	0.064	0.391712
MONOSACCHARIDE METABOLIC PROCESS	138	-1.41325	0.0223464	0.39184
B CELL PROLIFERATION	19	-1.40798	0.0865103	0.393174
ORGANELLE INHERITANCE	11	1.34764	0.135359	0.393526
PH REDUCTION	31	-1.40802	0.0644258	0.393605
APOPTOTIC DNA FRAGMENTATION	12	-1.40897	0.104037	0.393806
NEGATIVE REGULATION OF PROTEIN ACTIVATION CASCADE	7	-1.41187	0.0845771	0.393885
REGULATION OF NITRIC OXIDE BIOSYNTHETIC PROCESS	41	-1.412	0.0644737	0.394086
DNA INTEGRATION	7	-1.40804	0.0852843	0.394114
NEGATIVE REGULATION OF LEUKOCYTE CHEMOTAXIS	6	-1.40821	0.0923077	0.39424
REGULATION OF LIPID BIOSYNTHETIC PROCESS	88	1.34691	0.0266667	0.394496
RESPONSE TO THYROID HORMONE	16	-1.40831	0.083086	0.394503
TUBE MORPHOGENESIS	206	1.346	0	0.394612
ORGANOPHOSPHATE BIOSYNTHETIC PROCESS	354	-1.40844	0.00101317	0.394742
HEME BIOSYNTHETIC PROCESS	20	-1.41111	0.100299	0.394797
BONE MORPHOGENESIS	41	1.34608	0.0507812	0.394879
ENDOCRINE SYSTEM DEVELOPMENT	64	1.34557	0.0368421	0.395047
LIPID CATABOLIC PROCESS	149	-1.40605	0.0154185	0.396047
CARDIAC MUSCLE TISSUE DEVELOPMENT	78	1.34421	0.0410256	0.396915
HEXOSE CATABOLIC PROCESS	39	-1.40467	0.0598404	0.397577
G PROTEIN COUPLED RECEPTOR SIGNALING PATHWAY COUPLED TO CYCLIC NUCLEOTIDE SECOND MESSENGER	68	1.34269	0.0419162	0.398014
REGULATION OF STEROID METABOLIC PROCESS	47	1.34084	0.0697674	0.3981
MULTI ORGANISM LOCALIZATION	63	1.34273	0.0419162	0.39837
PANCREAS DEVELOPMENT	38	1.34018	0.078125	0.398484
MULTI ORGANISM TRANSPORT	63	1.34219	0.0425532	0.398547
MRNA TRANSCRIPTION FROM RNA POLYMERASE II PROMOTER	11	1.33978	0.142466	0.398826
REGULATION OF MUSCLE ADAPTATION	44	1.3393	0.0528634	0.398897
REGULATION OF FIBROBLAST APOPTOTIC PROCESS	11	1.34128	0.145714	0.398962
NAD METABOLIC PROCESS	44	-1.40244	0.0558442	0.399795
REGULATION OF CELL MORPHOGENESIS	403	1.3382	0	0.399807
REGULATION OF REGULATORY T CELL DIFFERENTIATION	12	-1.40155	0.0806697	0.400011
PROTEIN CARBOXYLATION	4	-1.40103	0.0776173	0.400804
POSITIVE REGULATION OF TRANSCRIPTION FROM RNA POLYMERASE II PROMOTER	688	1.33679	0	0.401209
PYRIMIDINE CONTAINING COMPOUND BIOSYNTHETIC PROCESS	35	-1.40022	0.0765101	0.401944
REGULATION OF CARTILAGE DEVELOPMENT	29	1.33415	0.0931034	0.402075
GLOMERULUS DEVELOPMENT	29	-1.39997	0.0741259	0.402099
POSITIVE REGULATION OF GLUCONEOGENESIS	9	1.33432	0.154047	0.402177
HORMONE TRANSPORT	44	1.33453	0.0717132	0.402233
CELLULAR METABOLIC COMPOUND SALVAGE	33	-1.39963	0.0680272	0.402414
RESPONSE TO GROWTH FACTOR	320	1.33568	0	0.402523
REGULATION OF CHOLESTEROL BIOSYNTHETIC PROCESS	11	1.33322	0.163205	0.402598
REGULATION OF FATTY ACID OXIDATION	21	1.33249	0.110769	0.402688
RECEPTOR CATABOLIC PROCESS	15	1.33335	0.119777	0.402775
MUSCULOSKELETAL MOVEMENT	29	1.32917	0.109375	0.402901
NEGATIVE REGULATION OF ACTIN FILAMENT BUNDLE ASSEMBLY	14	1.33347	0.143266	0.402981
NEGATIVE REGULATION OF ANOIKIS	14	1.33139	0.126543	0.403159
POSITIVE REGULATION OF DENDRITE EXTENSION	9	1.33154	0.160671	0.40333
MODIFIED AMINO ACID TRANSPORT	17	1.33483	0.115016	0.403335
ESTABLISHMENT OF PROTEIN LOCALIZATION TO GOLGI	16	1.32936	0.123077	0.403354
HISTONE H3 K9 MODIFICATION	13	1.33194	0.136232	0.403405
DIENCEPHALON DEVELOPMENT	34	1.33062	0.0816327	0.403481
REGULATION OF NEURON PROJECTION DEVELOPMENT	273	1.33489	0	0.403656
REGULATION OF CYCLIC NUCLEOTIDE METABOLIC PROCESS	81	1.32938	0.0391061	0.40373
NEGATIVE REGULATION OF CELL GROWTH	123	1.33004	0.0267857	0.404081
CARDIAC CHAMBER DEVELOPMENT	80	1.32974	0.0202703	0.404261
ALTERNATIVE MRNA SPLICING VIA SPLICEOSOME	10	1.32594	0.138021	0.404461
MOTOR NEURON AXON GUIDANCE	21	1.32767	0.108626	0.404501
CARDIAC MUSCLE CELL DIFFERENTIATION	43	1.32468	0.0704846	0.404819
MULTICELLULAR ORGANISMAL MOVEMENT	29	1.32639	0.0931034	0.404893
NEGATIVE REGULATION OF HISTONE MODIFICATION	34	1.32649	0.0887097	0.405095
REGULATION OF STEROID HORMONE SECRETION	10	1.32491	0.136483	0.405162
ESTROGEN METABOLIC PROCESS	13	-1.39766	0.1	0.405439
MUSCLE ORGAN DEVELOPMENT	156	1.32495	0	0.405503
REGULATION OF THYMOCYTE APOPTOTIC PROCESS	10	1.32514	0.127551	0.405545
NEGATIVE REGULATION OF AXON EXTENSION	26	1.32322	0.112782	0.405585
CELLULAR EXTRAVASATION	21	-1.3977	0.0730659	0.405884
TISSUE DEVELOPMENT	924	1.32252	0	0.406465
REGULATION OF ALPHA AMINO 3 HYDROXY 5 METHYL 4 ISOXAZOLE PROPIONATE SELECTIVE GLUTAMATE RECEPTOR ACTIVITY	6	1.32153	0.179177	0.407061
REGULATION OF PATHWAY RESTRICTED SMAD PROTEIN PHOSPHORYLATION	36	1.32166	0.083682	0.40721
RESPONSE TO LAMINAR FLUID SHEAR STRESS	13	1.32003	0.154242	0.407481
REGULATION OF GROWTH	437	1.31915	0	0.407491
ICOSANOID TRANSPORT	10	1.31922	0.152632	0.407762
POSITIVE REGULATION OF NEURON DIFFERENTIATION	194	1.3188	0	0.407768
LENS DEVELOPMENT IN CAMERA TYPE EYE	41	1.31825	0.0695971	0.408029
INTRACELLULAR LIPID TRANSPORT	16	-1.39212	0.107692	0.408046
RIBONUCLEOPROTEIN COMPLEX SUBUNIT ORGANIZATION	177	1.31928	0.0117647	0.408072
ADENYLATE CYCLASE ACTIVATING G PROTEIN COUPLED RECEPTOR SIGNALING PATHWAY	28	1.32035	0.0954199	0.408076
REGULATION OF HAIR CYCLE	15	1.32054	0.141333	0.408116
REGULATION OF DENDRITE EXTENSION	9	1.31941	0.166227	0.40823
REGULATION OF WNT SIGNALING PATHWAY	221	1.3183	0	0.408329
ONE CARBON METABOLIC PROCESS	25	-1.39313	0.0687679	0.40856
PYRIMIDINE NUCLEOTIDE METABOLIC PROCESS	40	-1.39424	0.0787402	0.408643
MEMBRANE REPOLARIZATION	9	-1.39228	0.0953895	0.408701
ORGANONITROGEN COMPOUND BIOSYNTHETIC PROCESS	820	-1.3943	0	0.409016
PEPTIDYL GLUTAMIC ACID CARBOXYLATION	4	-1.39585	0.0972973	0.409221
PURINE NUCLEOBASE METABOLIC PROCESS	16	-1.39438	0.10355	0.40935
POSITIVE REGULATION OF INTERLEUKIN 6 SECRETION	11	-1.39458	0.0805921	0.409398
NEGATIVE REGULATION OF CALCIUM ION TRANSPORT	31	-1.39464	0.0772251	0.410347
INNER EAR RECEPTOR CELL DEVELOPMENT	23	1.31647	0.117845	0.410361
POSITIVE REGULATION OF RHO PROTEIN SIGNAL TRANSDUCTION	10	-1.39041	0.099359	0.410642
T CELL SELECTION	32	-1.38982	0.0673077	0.411147
REGULATION OF MRNA CATABOLIC PROCESS	23	1.31576	0.130742	0.41124
DISTAL TUBULE DEVELOPMENT	6	1.31544	0.15534	0.411517
INOSITOL LIPID MEDIATED SIGNALING	77	1.31459	0.0434783	0.412392
ALCOHOL METABOLIC PROCESS	242	-1.389	0.00731452	0.41279
ANTERIOR POSTERIOR AXIS SPECIFICATION	24	1.31394	0.124113	0.413202
REGULATION OF NERVOUS SYSTEM DEVELOPMENT	468	1.31322	0	0.413331
NEGATIVE REGULATION OF ENDOTHELIAL CELL APOPTOTIC PROCESS	15	1.31345	0.135135	0.413723
REGULATION OF CELL AGING	29	1.31183	0.120996	0.414355
REGULATION OF VENTRICULAR CARDIAC MUSCLE CELL ACTION POTENTIAL	7	-1.38769	0.0851789	0.414674
N TERMINAL PROTEIN AMINO ACID MODIFICATION	22	1.31187	0.127517	0.414688
VERY LONG CHAIN FATTY ACID METABOLIC PROCESS	22	-1.38669	0.0669578	0.41479
ESTABLISHMENT OF ENDOTHELIAL INTESTINAL BARRIER	10	1.31202	0.150943	0.414853
I KAPPAB PHOSPHORYLATION	12	-1.38699	0.106317	0.415052
BONE MINERALIZATION	21	1.31209	0.123711	0.415121
TISSUE MORPHOGENESIS	311	1.31118	0.04	0.415278
POSITIVE REGULATION OF SYNAPTIC TRANSMISSION GABAERGIC	4	1.31088	0.162222	0.415389
PARENTAL BEHAVIOR	5	1.31063	0.183575	0.415465
NEGATIVE REGULATION OF CHROMATIN MODIFICATION	41	1.31005	0.120968	0.415731
RESPONSE TO ISCHEMIA	23	1.30943	0.11746	0.416198
MAMMARY GLAND EPITHELIAL CELL DIFFERENTIATION	12	1.30677	0.141994	0.41652
LENS MORPHOGENESIS IN CAMERA TYPE EYE	11	1.30633	0.163435	0.416557
PROTEIN ACETYLATION	106	1.30639	0.0364963	0.416852
RESPONSE TO ARSENIC CONTAINING SUBSTANCE	26	1.30537	0.118467	0.41725
ADRENERGIC RECEPTOR SIGNALING PATHWAY	8	1.30574	0.166667	0.417337
ACTIN CYTOSKELETON REORGANIZATION	46	1.30762	0.0950413	0.41771
RETINOIC ACID METABOLIC PROCESS	7	1.3071	0.158392	0.417876
POSITIVE REGULATION OF HISTONE DEACETYLATION	13	1.30771	0.131054	0.417959
GENERATION OF PRECURSOR METABOLITES AND ENERGY	231	-1.38488	0.012685	0.418122
EMBRYONIC HEART TUBE DEVELOPMENT	43	1.30324	0.0805085	0.419888
POSITIVE REGULATION OF DNA DAMAGE RESPONSE SIGNAL TRANSDUCTION BY P53 CLASS MEDIATOR	10	1.30329	0.169811	0.420583
POSITIVE REGULATION OF FATTY ACID OXIDATION	10	1.30252	0.156425	0.420904
NEGATIVE T CELL SELECTION	10	-1.38321	0.107309	0.421105
CHONDROITIN SULFATE BIOSYNTHETIC PROCESS	16	-1.38297	0.103641	0.421257
POSITIVE REGULATION OF INTERLEUKIN 10 PRODUCTION	27	-1.38258	0.0953717	0.421788
RIBONUCLEOPROTEIN COMPLEX BIOGENESIS	411	1.30045	0	0.423738
RESPONSE TO PURINE CONTAINING COMPOUND	110	1.29958	0.0310078	0.424725
HEART PROCESS	52	1.29891	0.081448	0.424823
REGULATION OF CIRCADIAN RHYTHM	70	1.29864	0.0535714	0.42498
MACROMOLECULAR COMPLEX DISASSEMBLY	171	-1.3811	0.0161117	0.424993
CARDIAC VENTRICLE DEVELOPMENT	57	1.29738	0.0441177	0.425793
NEGATIVE REGULATION OF LIPID BIOSYNTHETIC PROCESS	32	1.29603	0.130081	0.426103
TRIGLYCERIDE CATABOLIC PROCESS	7	1.2962	0.167076	0.426194
MONOVALENT INORGANIC ANION HOMEOSTASIS	8	1.29757	0.164706	0.426223
REGULATION OF LIPID TRANSPORT	61	1.29692	0.0940594	0.426373
REGULATION OF MAMMARY GLAND EPITHELIAL CELL PROLIFERATION	15	1.29561	0.160991	0.426512
NEGATIVE REGULATION OF STRESS FIBER ASSEMBLY	13	1.29515	0.171123	0.426583
EXPLORATION BEHAVIOR	11	-1.37954	0.100813	0.426642
POSITIVE REGULATION OF MAPK CASCADE	320	1.29637	0	0.42704
GLUTAMATE SECRETION	20	1.2945	0.126712	0.427059
REGULATION OF TRANSLATIONAL INITIATION	73	1.2939	0.0451977	0.427385
POSITIVE REGULATION OF DNA TEMPLATED TRANSCRIPTION INITIATION	21	1.29452	0.152239	0.427426
GABAERGIC NEURON DIFFERENTIATION	4	1.29357	0.171946	0.42764
REGULATION OF DEFENSE RESPONSE TO VIRUS BY HOST	93	-1.37976	0.0399088	0.427666
CAMP BIOSYNTHETIC PROCESS	8	1.29257	0.170604	0.428795
SYNAPSE ASSEMBLY	27	1.29187	0.109215	0.428917
NEGATIVE REGULATION OF LEUKOCYTE DEGRANULATION	9	-1.37825	0.110184	0.42903
TRACHEA DEVELOPMENT	13	1.29219	0.148459	0.42911
NEGATIVE REGULATION OF BIOMINERAL TISSUE DEVELOPMENT	11	1.29195	0.146835	0.429146
NEGATIVE REGULATION OF CELL DEVELOPMENT	185	1.29148	0	0.429188
POSITIVE REGULATION OF LYMPHOCYTE APOPTOTIC PROCESS	16	1.2906	0.15082	0.42932
RUFFLE ORGANIZATION	19	-1.37754	0.093617	0.429408
REGULATION OF CELL DEVELOPMENT	542	1.29106	0	0.429645
LIPID PHOSPHORYLATION	70	1.29018	0.0564972	0.429737
POSITIVE REGULATION OF PROTEIN SUMOYLATION	11	1.2887	0.159509	0.431559
POSITIVE REGULATION OF PROTEIN IMPORT	84	-1.3762	0.0448642	0.431566
EMBRYONIC CAMERA TYPE EYE DEVELOPMENT	21	1.28845	0.126471	0.431678
NEGATIVE REGULATION OF CHEMOTAXIS	33	1.28879	0.106996	0.431818
PROTEIN ACTIVATION CASCADE	38	-1.37572	0.0799458	0.431819
UTERUS DEVELOPMENT	10	1.28819	0.133676	0.431828
LYMPHOCYTE ACTIVATION INVOLVED IN IMMUNE RESPONSE	73	-1.37532	0.054567	0.431881
POSITIVE REGULATION OF CATION TRANSMEMBRANE TRANSPORT	59	-1.37507	0.0586797	0.43204
INTERFERON GAMMA PRODUCTION	13	-1.37581	0.106977	0.4321
CARDIAC MUSCLE TISSUE MORPHOGENESIS	25	1.28763	0.122677	0.432109
CHAPERONE MEDIATED PROTEIN COMPLEX ASSEMBLY	11	-1.3745	0.121875	0.43309
NEGATIVE REGULATION OF TRANSCRIPTION FROM RNA POLYMERASE II PROMOTER	544	1.28537	0	0.433187
REGULATION OF CELL MATRIX ADHESION	64	1.28412	0.0696517	0.433365
OLIGOSACCHARIDE BIOSYNTHETIC PROCESS	9	1.28544	0.186667	0.433443
POSITIVE REGULATION OF NERVOUS SYSTEM DEVELOPMENT	266	1.28385	0.0217391	0.433445
RESPONSE TO INTERLEUKIN 1	76	1.28673	0.0838323	0.433525
REGULATION OF MUSCLE SYSTEM PROCESS	116	1.28553	0.0714286	0.433645
DEMETHYLATION	42	1.28434	0.0932203	0.433691
PROTEIN CHROMOPHORE LINKAGE	4	1.28646	0.178899	0.433702
POSITIVE REGULATION OF ATP METABOLIC PROCESS	14	1.28586	0.16208	0.433795
DETECTION OF MECHANICAL STIMULUS	18	1.28561	0.148368	0.433895
NUCLEUS ORGANIZATION	116	1.28254	0.0629921	0.434586
TRANSLESION SYNTHESIS	38	-1.37343	0.0748663	0.435005
RNA SURVEILLANCE	13	1.28169	0.16129	0.435997
BENZENE CONTAINING COMPOUND METABOLIC PROCESS	11	-1.37177	0.0973312	0.438154
LEUKOCYTE MEDIATED CYTOTOXICITY	25	-1.37154	0.101865	0.438299
POSITIVE REGULATION OF AMINO ACID TRANSPORT	7	-1.37127	0.117148	0.438514
T CELL ACTIVATION INVOLVED IN IMMUNE RESPONSE	40	-1.37088	0.0867769	0.438606
LEUKOCYTE PROLIFERATION	64	-1.3706	0.0692588	0.43882
CARBOHYDRATE PHOSPHORYLATION	17	-1.37031	0.104566	0.439091
NUCLEOTIDE SUGAR METABOLIC PROCESS	32	-1.3701	0.101671	0.439169
POSITIVE REGULATION OF PURINE NUCLEOTIDE METABOLIC PROCESS	68	1.27847	0.0558659	0.439368
REGULATION OF SYMBIOSIS ENCOMPASSING MUTUALISM THROUGH PARASITISM	171	-1.36908	0.0291892	0.439887
CELLULAR CARBOHYDRATE CATABOLIC PROCESS	24	-1.36956	0.102564	0.440122
C21 STEROID HORMONE METABOLIC PROCESS	15	-1.36709	0.102167	0.440216
GLOBAL GENOME NUCLEOTIDE EXCISION REPAIR	32	-1.36931	0.0837912	0.440285
TRANSLATIONAL ELONGATION	108	-1.36766	0.054023	0.440714
POSITIVE REGULATION OF INTERFERON BETA PRODUCTION	30	-1.36671	0.0855978	0.440816
PURINE NUCLEOTIDE TRANSPORT	7	-1.36784	0.11093	0.441276
POSITIVE REGULATION OF VIRAL RELEASE FROM HOST CELL	13	1.27659	0.16358	0.441321
PEPTIDE SECRETION	35	1.27606	0.137681	0.442063
REGULATION OF INFLAMMATORY RESPONSE	191	-1.36484	0.0244681	0.442415
ESTABLISHMENT OR MAINTENANCE OF MONOPOLAR CELL POLARITY	13	1.2755	0.187302	0.442824
REGULATION OF AMINO ACID TRANSPORT	13	-1.36495	0.116386	0.443173
POSITIVE REGULATION OF LEUKOCYTE MEDIATED IMMUNITY	75	-1.365	0.0546968	0.44355
PROTEIN LIPID COMPLEX SUBUNIT ORGANIZATION	23	1.27409	0.138408	0.443674
CRANIAL NERVE MORPHOGENESIS	14	1.27419	0.170886	0.443874
RECOMBINATIONAL REPAIR	64	-1.36526	0.0607533	0.443898
HEXOSE METABOLIC PROCESS	122	-1.36505	0.0413408	0.443916
POSITIVE REGULATION OF NUCLEOSIDE METABOLIC PROCESS	14	1.27349	0.166667	0.444442
RESPONSE TO SALT	11	-1.3632	0.104	0.44445
NEGATIVE REGULATION OF ANTIGEN RECEPTOR MEDIATED SIGNALING PATHWAY	19	-1.36367	0.112082	0.444708
MEMBRANE RAFT ORGANIZATION	15	-1.36328	0.112613	0.444773
NEURON MIGRATION	54	1.27256	0.108597	0.445554
POSITIVE REGULATION OF NEURON APOPTOTIC PROCESS	39	1.27215	0.129464	0.446012
RIBONUCLEOSIDE DIPHOSPHATE METABOLIC PROCESS	52	-1.36212	0.0653009	0.446433
LYMPHOCYTE ACTIVATION	283	-1.36126	0.00622407	0.447267
REGULATION OF NUCLEOTIDE METABOLIC PROCESS	124	1.26998	0.0614035	0.447636
POSITIVE REGULATION OF NUCLEOTIDE METABOLIC PROCESS	68	1.27005	0.105556	0.447862
OLIGODENDROCYTE DIFFERENTIATION	34	-1.36063	0.0892144	0.448534
NOTCH SIGNALING PATHWAY	72	1.26877	0.0934066	0.449717
REGULATION OF MACROPHAGE DIFFERENTIATION	16	1.268	0.13738	0.450174
REGULATION OF CATECHOLAMINE SECRETION	15	1.26698	0.158904	0.450329
HISTONE METHYLATION	63	1.26824	0.0883978	0.450466
DICARBOXYLIC ACID TRANSPORT	45	1.26802	0.0943396	0.450518
RETINA MORPHOGENESIS IN CAMERA TYPE EYE	18	1.26736	0.154321	0.450724
NEGATIVE REGULATION OF PROTEIN SECRETION	71	-1.35934	0.0562347	0.451774
DETECTION OF BIOTIC STIMULUS	17	-1.35873	0.117647	0.451947
RETINA LAYER FORMATION	8	1.26538	0.183511	0.452799
NEGATIVE REGULATION OF MONOOXYGENASE ACTIVITY	12	1.26453	0.160819	0.45294
SUBPALLIUM DEVELOPMENT	10	-1.35819	0.120968	0.453003
CELLULAR RESPONSE TO INORGANIC SUBSTANCE	104	-1.35782	0.0463499	0.453085
COVALENT CHROMATIN MODIFICATION	291	1.26383	0	0.454051
POSITIVE REGULATION OF INTERLEUKIN 8 SECRETION	11	-1.35675	0.118022	0.455085
POSITIVE REGULATION OF PHOSPHOPROTEIN PHOSPHATASE ACTIVITY	14	-1.3568	0.144186	0.455501
SUBSTRATE DEPENDENT CELL MIGRATION	20	1.26251	0.134969	0.455632
POSITIVE REGULATION OF CATECHOLAMINE SECRETION	4	1.26257	0.222222	0.455886
DIGESTIVE TRACT MORPHOGENESIS	21	1.26178	0.156463	0.456317
POSITIVE REGULATION OF NEUROTRANSMITTER TRANSPORT	11	1.26158	0.167539	0.456371
NEGATIVE REGULATION OF HOMOTYPIC CELL CELL ADHESION	79	-1.35523	0.0714286	0.456791
NEGATIVE REGULATION OF HISTONE METHYLATION	16	1.26098	0.166667	0.456864
LEUKOCYTE DEGRANULATION	24	-1.35542	0.0991254	0.457286
REGULATION OF FATTY ACID BETA OXIDATION	14	1.25975	0.195531	0.457422
POSITIVE REGULATION OF LIPID TRANSPORT	33	1.25993	0.140794	0.457435
TELOMERE MAINTENANCE VIA RECOMBINATION	32	-1.35435	0.0871314	0.457714
ENERGY DERIVATION BY OXIDATION OF ORGANIC COMPOUNDS	180	-1.3547	0.027115	0.457782
MITOTIC RECOMBINATION	39	-1.35414	0.0763052	0.4578
REGULATED EXOCYTOSIS	147	-1.35445	0.0351262	0.457954
AMP METABOLIC PROCESS	13	-1.35239	0.116719	0.458223
POSITIVE REGULATION OF HORMONE SECRETION	69	1.25916	0.0680628	0.458249
REGULATION OF ACTIN CYTOSKELETON REORGANIZATION	24	-1.35245	0.127786	0.458556
VACUOLE FUSION	20	-1.35299	0.1059	0.459057
GALACTOSE METABOLIC PROCESS	10	-1.35276	0.132376	0.45923
SINGLE ORGANISM CATABOLIC PROCESS	662	-1.35309	0.00100301	0.459299
NEGATIVE REGULATION OF ALPHA BETA T CELL ACTIVATION	18	-1.35343	0.11611	0.459395
NEGATIVE REGULATION OF GLIOGENESIS	19	1.25779	0.146497	0.46002
POSITIVE REGULATION OF INTERLEUKIN 6 PRODUCTION	52	-1.35065	0.0815789	0.460064
NEGATIVE REGULATION OF AXONOGENESIS	42	1.25792	0.138393	0.460094
CORPUS CALLOSUM DEVELOPMENT	10	-1.35118	0.135179	0.460145
MEMBRANE HYPERPOLARIZATION	5	-1.35148	0.116928	0.460329
STRIATUM DEVELOPMENT	10	-1.35119	0.115689	0.460628
HYDROGEN PEROXIDE CATABOLIC PROCESS	14	-1.35003	0.136778	0.460867
POSITIVE REGULATION OF VASOCONSTRICTION	17	-1.3495	0.128698	0.461901
RESPONSE TO ORGANOPHOSPHORUS	96	1.25596	0.0510949	0.46278
REGULATION OF TYPE 2 IMMUNE RESPONSE	21	-1.3485	0.116519	0.462799
RESPONSE TO CYTOKINE	533	-1.3486	0.00302115	0.463007
NEGATIVE REGULATION OF HUMORAL IMMUNE RESPONSE	10	-1.34769	0.127559	0.463606
REGULATION OF TOR SIGNALING	59	1.25481	0.109948	0.464055
NUCLEOTIDE SUGAR BIOSYNTHETIC PROCESS	19	-1.34697	0.0965825	0.464652
NUCLEAR TRANSCRIBED MRNA CATABOLIC PROCESS NONSENSE MEDIATED DECAY	115	1.25409	0.025	0.46475
REGIONALIZATION	154	1.25262	0.09	0.465777
HISTONE H3 ACETYLATION	42	1.25101	0.157658	0.466568
SALIVARY GLAND DEVELOPMENT	24	1.25111	0.164596	0.466753
AXONAL FASCICULATION	13	1.24998	0.190332	0.466841
CELLULAR RESPONSE TO HYDROGEN PEROXIDE	57	1.24881	0.0894737	0.466953
ESTABLISHMENT OF TISSUE POLARITY	10	1.25	0.186529	0.467192
REGULATION OF SENSORY PERCEPTION	18	-1.34591	0.134286	0.467203
L AMINO ACID IMPORT	5	1.25156	0.214286	0.46728
HINDBRAIN DEVELOPMENT	86	1.25137	0.0941176	0.467324
REGULATION OF ENDOCRINE PROCESS	25	1.24781	0.156934	0.467941
REGULATION OF ACTIN NUCLEATION	24	-1.34457	0.11898	0.470078
SPLICEOSOMAL COMPLEX ASSEMBLY	47	1.24592	0.0859375	0.470107
GLOMERULAR EPITHELIUM DEVELOPMENT	11	-1.34461	0.125915	0.470496
REGULATION OF HORMONE BIOSYNTHETIC PROCESS	13	1.24533	0.158209	0.470602
RESPONSE TO FUNGICIDE	6	1.24449	0.229008	0.471521
PURINERGIC NUCLEOTIDE RECEPTOR SIGNALING PATHWAY	16	-1.34338	0.122449	0.471969
SPINDLE LOCALIZATION	32	1.24363	0.125475	0.472185
RESPONSE TO HEAT	66	-1.34349	0.0802469	0.472189
POSITIVE REGULATION OF GLYCOPROTEIN METABOLIC PROCESS	14	1.24334	0.19174	0.472399
CARBOHYDRATE DERIVATIVE BIOSYNTHETIC PROCESS	440	-1.34303	0.00510204	0.472491
SYNAPSIS	16	1.2422	0.161094	0.473614
PEPTIDYL METHIONINE MODIFICATION	11	1.24188	0.211196	0.473887
PHOSPHOLIPID SCRAMBLING	6	-1.33693	0.130872	0.474064
REGULATION OF BLOOD CIRCULATION	156	1.24157	0.0645161	0.474134
REGULATION OF GLOMERULAR FILTRATION	8	-1.34223	0.110197	0.474325
REGULATION OF PEPTIDASE ACTIVITY	267	-1.33696	0.015528	0.47449
DIGESTIVE SYSTEM DEVELOPMENT	79	1.24118	0.110429	0.474555
REGULATION OF MITOCHONDRIAL DEPOLARIZATION	13	-1.33707	0.124438	0.474661
REGULATION OF TOLL LIKE RECEPTOR SIGNALING PATHWAY	42	-1.3372	0.100522	0.474789
POSITIVE REGULATION OF PROTEIN SECRETION	152	-1.34182	0.0391304	0.474996
FC RECEPTOR SIGNALING PATHWAY	176	-1.33722	0.0311493	0.475247
PEPTIDYL LYSINE MODIFICATION	277	1.24011	0	0.475278
RECIPROCAL MEIOTIC RECOMBINATION	27	-1.341	0.116901	0.475399
SYNAPTIC VESICLE ENDOCYTOSIS	12	-1.33728	0.1456	0.475566
ORGANOPHOSPHATE CATABOLIC PROCESS	86	-1.33776	0.0757212	0.475686
ATP GENERATION FROM ADP	30	-1.34116	0.108787	0.475924
MYELOID LEUKOCYTE ACTIVATION	76	-1.33815	0.0619684	0.476087
PHENOL CONTAINING COMPOUND BIOSYNTHETIC PROCESS	15	1.23926	0.198697	0.47629
ACTIVATION OF PHOSPHOLIPASE C ACTIVITY	16	-1.34121	0.121988	0.476296
NEGATIVE REGULATION OF INFLAMMATORY RESPONSE	63	-1.33836	0.0647131	0.476496
ORGANIC HYDROXY COMPOUND METABOLIC PROCESS	310	-1.33906	0.00717213	0.476503
RENAL SYSTEM PROCESS INVOLVED IN REGULATION OF BLOOD VOLUME	8	-1.33818	0.130363	0.476526
RESPONSE TO TOXIC SUBSTANCE	179	-1.3357	0.038835	0.476666
REGULATION OF RESPONSE TO FOOD	10	-1.33916	0.151125	0.476736
RESPONSE TO AUDITORY STIMULUS	10	-1.34021	0.115506	0.476739
NEGATIVE REGULATION OF CYTOKINE SECRETION	32	-1.33859	0.0971831	0.476831
POSITIVE REGULATION OF NATURAL KILLER CELL MEDIATED IMMUNITY	18	-1.33872	0.126126	0.47695
ACTIVATION OF PROTEIN KINASE ACTIVITY	216	1.23854	0.0769231	0.476956
PROTEIN IMPORT	138	1.2387	0.0373832	0.477012
ASYMMETRIC CELL DIVISION	10	-1.33943	0.128125	0.477994
RESPONSE TO IONIZING RADIATION	125	-1.33947	0.0486425	0.478405
REGULATION OF STEM CELL PROLIFERATION	43	1.23741	0.0944882	0.478591
VITAMIN METABOLIC PROCESS	82	-1.33407	0.0888355	0.478946
DNA DEALKYLATION	18	-1.33251	0.140118	0.478949
STEROL METABOLIC PROCESS	87	-1.33267	0.0626506	0.478994
REGULATION OF ERAD PATHWAY	26	1.23683	0.159468	0.479023
NUCLEOTIDE EXCISION REPAIR DNA GAP FILLING	24	-1.33316	0.124654	0.4791
MUSCLE ATROPHY	6	-1.33219	0.139693	0.479383
NUCLEOSIDE TRIPHOSPHATE BIOSYNTHETIC PROCESS	49	-1.33357	0.111253	0.479393
NEGATIVE REGULATION OF CYTOSOLIC CALCIUM ION CONCENTRATION	3	-1.33321	0.136622	0.47944
REGULATION OF MAST CELL ACTIVATION INVOLVED IN IMMUNE RESPONSE	26	-1.33364	0.120739	0.47972
WATER SOLUBLE VITAMIN METABOLIC PROCESS	71	-1.33103	0.0795892	0.479842
POSITIVE REGULATION OF IMMUNE EFFECTOR PROCESS	130	-1.33136	0.0460674	0.479894
PYRIMIDINE NUCLEOSIDE BIOSYNTHETIC PROCESS	26	-1.33161	0.111421	0.480144
CARBOHYDRATE METABOLIC PROCESS	470	-1.33138	0.00606061	0.480319
LEUKOCYTE HOMEOSTASIS	56	-1.33165	0.0970996	0.4805
PROTEIN MODIFICATION BY SMALL PROTEIN CONJUGATION OR REMOVAL	751	1.2349	0	0.481545
SENSORY PERCEPTION OF MECHANICAL STIMULUS	79	1.2332	0.10929	0.482087
PHOTORECEPTOR CELL MAINTENANCE	20	-1.33008	0.129272	0.482142
ARACHIDONIC ACID METABOLIC PROCESS	26	-1.32956	0.130312	0.482149
CELL FATE SPECIFICATION	19	1.2333	0.198142	0.482244
RECIPROCAL DNA RECOMBINATION	27	-1.32963	0.122478	0.482446
CD4 POSITIVE OR CD8 POSITIVE ALPHA BETA T CELL LINEAGE COMMITMENT	9	-1.32877	0.151515	0.484002
REGULATION OF DEFENSE RESPONSE TO VIRUS BY VIRUS	28	-1.32787	0.125	0.484179
INNATE IMMUNE RESPONSE IN MUCOSA	9	-1.32816	0.136	0.484306
NUCLEAR IMPORT	114	1.23147	0.117647	0.484329
POSITIVE REGULATION OF CATENIN IMPORT INTO NUCLEUS	8	1.23158	0.233668	0.484492
NATURAL KILLER CELL ACTIVATION INVOLVED IN IMMUNE RESPONSE	5	-1.32827	0.143106	0.48496
BIOTIN METABOLIC PROCESS	14	-1.32637	0.152411	0.485112
REGULATION OF INTERLEUKIN 6 PRODUCTION	83	-1.32688	0.0711701	0.485663
HEART DEVELOPMENT	300	1.23009	0	0.486011
ANTIGEN RECEPTOR MEDIATED SIGNALING PATHWAY	163	-1.32708	0.0472009	0.486052
REGULATION OF RESPONSE TO REACTIVE OXYGEN SPECIES	28	-1.32652	0.111425	0.486169
POSITIVE REGULATION OF TYPE 2 IMMUNE RESPONSE	12	-1.32491	0.140845	0.486452
POSITIVE REGULATION OF CELL MATRIX ADHESION	27	1.22964	0.181818	0.486624
ACTIN NUCLEATION	21	-1.32407	0.115714	0.487482
DE NOVO POSTTRANSLATIONAL PROTEIN FOLDING	14	-1.32423	0.144737	0.487492
MRNA CIS SPLICING VIA SPLICEOSOME	15	1.22722	0.174927	0.489577
EPITHELIAL CELL MORPHOGENESIS	26	1.22728	0.193662	0.489808
DETECTION OF MOLECULE OF BACTERIAL ORIGIN	7	-1.32291	0.146903	0.489876
REGULATION OF MULTI ORGANISM PROCESS	362	-1.3215	0.0112245	0.490668
BILE ACID BIOSYNTHETIC PROCESS	6	-1.32163	0.143098	0.490761
POSITIVE REGULATION OF PHAGOCYTOSIS	38	-1.32171	0.0941828	0.491024
POSITIVE REGULATION OF REACTIVE OXYGEN SPECIES METABOLIC PROCESS	66	-1.32231	0.0900123	0.491186
POSITIVE REGULATION OF DEPHOSPHORYLATION	37	-1.32078	0.110345	0.491255
RIBOSOME BIOGENESIS	295	1.22501	0.0454545	0.491657
REGULATION OF GLIAL CELL PROLIFERATION	17	1.22503	0.186275	0.492019
REGULATION OF HUMORAL IMMUNE RESPONSE	31	-1.32018	0.114667	0.492024
CYTOKINE PRODUCTION INVOLVED IN IMMUNE RESPONSE	15	1.22545	0.218837	0.492278
REGULATION OF CHROMATIN SILENCING	18	1.22526	0.167183	0.492309
INORGANIC ANION TRANSPORT	58	-1.31954	0.105263	0.492404
EPITHELIAL CELL DIFFERENTIATION INVOLVED IN KIDNEY DEVELOPMENT	15	-1.31955	0.133132	0.492873
ACETYL COA METABOLIC PROCESS	19	-1.31766	0.143279	0.492942
NAD BIOSYNTHETIC PROCESS	11	-1.31887	0.146646	0.493385
POSITIVE REGULATION OF RESPONSE TO EXTERNAL STIMULUS	214	-1.31904	0.0368421	0.493391
BROWN FAT CELL DIFFERENTIATION	18	-1.3173	0.151608	0.493527
POSITIVE REGULATION OF TRANSCRIPTION FACTOR IMPORT INTO NUCLEUS	45	-1.31796	0.104775	0.493549
CILIUM ORGANIZATION	142	-1.3168	0.0505495	0.493565
REGULATION OF CANONICAL WNT SIGNALING PATHWAY	173	1.22301	0.038961	0.493732
REGULATION OF ATTACHMENT OF SPINDLE MICROTUBULES TO KINETOCHORE	10	-1.31802	0.152542	0.493859
BODY MORPHOGENESIS	32	1.22249	0.174074	0.494053
RETROGRADE TRANSPORT ENDOSOME TO PLASMA MEMBRANE	13	-1.31594	0.153724	0.494133
REGULATION OF PROTEIN SECRETION	266	-1.3164	0.0240838	0.494276
CELLULAR RESPONSE TO FLUID SHEAR STRESS	16	-1.31502	0.153495	0.494958
CELL CELL ADHESION	370	-1.31515	0.00914634	0.494999
CATECHOL CONTAINING COMPOUND METABOLIC PROCESS	17	1.22162	0.196375	0.495213
ACID SECRETION	37	1.22171	0.14717	0.495396
PROSTAGLANDIN METABOLIC PROCESS	19	-1.31379	0.14881	0.497655
REGULATION OF GLUCONEOGENESIS	27	1.21817	0.186047	0.498306
TISSUE REGENERATION	31	1.21941	0.166023	0.498377
REGULATION OF FAT CELL DIFFERENTIATION	72	1.21848	0.125	0.498389
LIMB DEVELOPMENT	88	1.21958	0.084507	0.498411
REGULATION OF MAP KINASE ACTIVITY	251	1.21686	0.0222222	0.498563
CHROMATIN MODIFICATION	447	1.21717	0	0.498623
NEGATIVE REGULATION OF REPRODUCTIVE PROCESS	30	1.21609	0.146825	0.498679
RESPONSE TO CARBOHYDRATE	119	1.21616	0.0763359	0.498905
CYTOPLASMIC MICROTUBULE ORGANIZATION	37	1.21755	0.174419	0.498943
S ADENOSYLMETHIONINE METABOLIC PROCESS	15	-1.31252	0.132331	0.498959
REGULATION OF BIOMINERAL TISSUE DEVELOPMENT	44	1.21718	0.155378	0.49897
STRIATED MUSCLE CONTRACTION	62	1.21576	0.126168	0.499015
POSITIVE REGULATION OF CELL PROJECTION ORGANIZATION	217	1.2162	0.0535714	0.49921
LYMPHOCYTE HOMEOSTASIS	47	-1.31159	0.111538	0.499282
REGULATION OF HEART CONTRACTION	118	1.21548	0.0697674	0.499284
PROSTANOID METABOLIC PROCESS	19	-1.31174	0.131902	0.499318
BLOOD VESSEL REMODELING	22	1.21719	0.1875	0.49935
TETRAHYDROFOLATE METABOLIC PROCESS	16	-1.31186	0.147465	0.499426
PROTEIN HOMOTETRAMERIZATION	50	-1.31055	0.116308	0.501424
POSITIVE REGULATION OF STAT CASCADE	43	1.21327	0.139535	0.502519
STEROID BIOSYNTHETIC PROCESS	67	-1.30993	0.0930506	0.502811
POSTTRANSCRIPTIONAL GENE SILENCING	32	1.21224	0.194139	0.50321
RESPONSE TO TRANSFORMING GROWTH FACTOR BETA	113	1.21241	0.106195	0.50322
POSITIVE REGULATION OF PROTEIN TARGETING TO MEMBRANE	14	1.21255	0.211429	0.503264
POSITIVE REGULATION OF GENE EXPRESSION EPIGENETIC	54	1.21268	0.125581	0.503351
CELL PROLIFERATION IN FOREBRAIN	13	1.2069	0.233333	0.503386
REGULATION OF SYNAPTIC TRANSMISSION GLUTAMATERGIC	17	1.21062	0.23224	0.50369
RESPONSE TO PAIN	12	1.20742	0.22865	0.503751
POSITIVE REGULATION OF MYELOID LEUKOCYTE CYTOKINE PRODUCTION INVOLVED IN IMMUNE RESPONSE	10	1.20917	0.234097	0.503751
NEGATIVE REGULATION OF OSSIFICATION	46	1.21067	0.154506	0.503949
NEGATIVE REGULATION OF CELL DIFFERENTIATION	369	1.20714	0	0.503999
NEGATIVE REGULATION OF CELL CYCLE G2 M PHASE TRANSITION	23	1.20941	0.190031	0.504017
HYDROGEN ION TRANSMEMBRANE TRANSPORT	77	-1.30903	0.0976801	0.504021
MITOCHONDRION LOCALIZATION	29	1.20764	0.190635	0.504024
POSITIVE REGULATION OF PHOSPHORUS METABOLIC PROCESS	698	1.20624	0	0.504039
REGULATION OF ACTIVIN RECEPTOR SIGNALING PATHWAY	18	1.20639	0.215805	0.504091
GLUCOSE HOMEOSTASIS	113	1.21148	0.0737705	0.504112
NEGATIVE REGULATION OF ERAD PATHWAY	12	1.20918	0.222527	0.504115
CATECHOLAMINE METABOLIC PROCESS	17	1.20802	0.195266	0.504288
POSITIVE REGULATION OF PROTEIN SERINE THREONINE KINASE ACTIVITY	229	1.20942	0.0238095	0.504382
FRUCTOSE METABOLIC PROCESS	12	-1.30905	0.156442	0.50444
CENTROMERE COMPLEX ASSEMBLY	32	-1.30824	0.12283	0.504447
PATTERN SPECIFICATION PROCESS	210	1.20989	0.0178571	0.504486
NEURONAL ACTION POTENTIAL	9	1.20828	0.237726	0.5045
VESICLE CYTOSKELETAL TRAFFICKING	31	1.21074	0.162362	0.504589
RENAL VESICLE DEVELOPMENT	4	1.2085	0.279018	0.504777
PIGMENT GRANULE LOCALIZATION	19	-1.30861	0.139368	0.504788
DNA DOUBLE STRAND BREAK PROCESSING	18	-1.30825	0.146974	0.504914
REGULATION OF MAST CELL DEGRANULATION	26	-1.3083	0.131034	0.505233
LEUKOTRIENE METABOLIC PROCESS	17	-1.30764	0.151734	0.505659
NEGATIVE REGULATION OF EPITHELIAL CELL MIGRATION	34	1.2046	0.200787	0.506607
SPONGIOTROPHOBLAST LAYER DEVELOPMENT	10	1.20421	0.23262	0.50677
DETECTION OF CHEMICAL STIMULUS INVOLVED IN SENSORY PERCEPTION OF TASTE	5	-1.30693	0.147314	0.506789
T CELL DIFFERENTIATION	106	-1.30703	0.0832356	0.506994
EXOCYTOSIS	214	-1.30653	0.0437567	0.50705
APPENDAGE DEVELOPMENT	88	1.20337	0.145455	0.507061
CELL CYCLE ARREST	129	1.20262	0.0625	0.507129
POSITIVE REGULATION OF INTERLEUKIN 17 PRODUCTION	9	-1.30631	0.165877	0.507233
SPROUTING ANGIOGENESIS	26	1.20223	0.218855	0.507252
ACTIVATION OF JUN KINASE ACTIVITY	31	1.20202	0.184211	0.507296
NEGATIVE REGULATION OF CELL COMMUNICATION	844	1.20308	0	0.507297
THYROID GLAND DEVELOPMENT	15	1.20337	0.22	0.507424
KINETOCHORE ORGANIZATION	10	-1.30655	0.168539	0.507491
RNA 3 END PROCESSING	90	1.2008	0.119048	0.508116
CARBOHYDRATE HOMEOSTASIS	113	1.20106	0.104839	0.508323
REGULATION OF ANATOMICAL STRUCTURE MORPHOGENESIS	719	1.20086	0	0.508367
SPHINGOLIPID MEDIATED SIGNALING PATHWAY	11	1.20035	0.216617	0.50841
POSITIVE REGULATION OF MUSCLE TISSUE DEVELOPMENT	31	1.19937	0.203125	0.509458
REGULATION OF MYOBLAST PROLIFERATION	3	1.19941	0.267416	0.509729
NEGATIVE REGULATION OF GENE SILENCING	15	1.19866	0.210983	0.510224
TEMPERATURE HOMEOSTASIS	14	1.19787	0.210227	0.510443
POSITIVE REGULATION OF FIBROBLAST PROLIFERATION	40	1.1987	0.174603	0.510517
WNT SIGNALING PATHWAY	259	1.19563	0.0476191	0.510923
SKELETAL MUSCLE ORGAN DEVELOPMENT	76	1.19586	0.129032	0.511136
CELL DIFFERENTIATION INVOLVED IN EMBRYONIC PLACENTA DEVELOPMENT	17	1.19592	0.225397	0.511399
POSITIVE REGULATION OF TRANSCRIPTION FROM RNA POLYMERASE II PROMOTER IN RESPONSE TO STRESS	20	1.19598	0.205047	0.51162
NEGATIVE REGULATION OF LIPID CATABOLIC PROCESS	15	1.19675	0.222874	0.511753
FEMALE GENITALIA DEVELOPMENT	8	1.19504	0.259446	0.511849
CEREBELLAR PURKINJE CELL LAYER MORPHOGENESIS	9	1.19654	0.263021	0.511868
REGULATION OF CAMP METABOLIC PROCESS	68	1.19632	0.145349	0.512
NEPHRIC DUCT MORPHOGENESIS	4	1.19467	0.27533	0.512256
POSITIVE REGULATION OF JAK STAT CASCADE	43	1.19447	0.176724	0.512293
NEPHRON EPITHELIUM DEVELOPMENT	45	1.1903	0.165957	0.513381
PHOSPHOLIPID DEPHOSPHORYLATION	27	1.19247	0.195804	0.513707
APOPTOTIC PROCESS INVOLVED IN DEVELOPMENT	12	1.19045	0.22067	0.513761
POSITIVE REGULATION OF MAP KINASE ACTIVITY	158	1.19057	0.101266	0.513844
NEGATIVE REGULATION OF NUCLEOTIDE METABOLIC PROCESS	38	1.19069	0.175676	0.513938
POTASSIUM ION IMPORT	9	1.19248	0.259358	0.514043
POSITIVE REGULATION OF STEM CELL PROLIFERATION	29	1.19077	0.212121	0.514136
MYELOID DENDRITIC CELL DIFFERENTIATION	14	1.19088	0.225434	0.514279
REGULATION OF RETINOIC ACID RECEPTOR SIGNALING PATHWAY	11	1.19251	0.241192	0.514356
STEM CELL DIVISION	21	1.18917	0.23125	0.514398
3 UTR MEDIATED MRNA STABILIZATION	11	1.19111	0.215976	0.514471
SPHINGOSINE 1 PHOSPHATE SIGNALING PATHWAY	11	1.18813	0.230159	0.514495
NEGATIVE REGULATION OF NEUROTRANSMITTER SECRETION	9	1.18854	0.273973	0.514702
CHROMATIN ORGANIZATION	510	1.18836	0	0.514714
RESPONSE TO VITAMIN A	13	1.19275	0.224044	0.514941
REGULATION OF CHEMOKINE BIOSYNTHETIC PROCESS	10	1.19256	0.244156	0.514975
REGULATION OF OXIDATIVE STRESS INDUCED NEURON DEATH	11	1.18726	0.254692	0.514983
POSITIVE REGULATION BY HOST OF VIRAL TRANSCRIPTION	11	1.18742	0.249292	0.514991
SKIN DEVELOPMENT	122	1.19132	0.100917	0.515084
ODONTOGENESIS OF DENTIN CONTAINING TOOTH	40	1.18637	0.198312	0.515486
TYPE B PANCREATIC CELL DEVELOPMENT	8	1.1866	0.276382	0.515697
PLASMA LIPOPROTEIN PARTICLE CLEARANCE	15	1.18641	0.23053	0.515768
TRANSCRIPTION FROM RNA POLYMERASE II PROMOTER	514	1.18589	0	0.515903
INNERVATION	9	1.18571	0.244681	0.515923
POSITIVE REGULATION OF VACUOLE ORGANIZATION	12	-1.30245	0.160436	0.516497
CELL DEVELOPMENT	888	1.18218	0	0.516578
UBIQUINONE METABOLIC PROCESS	13	-1.30208	0.144776	0.516602
CELL SURFACE RECEPTOR SIGNALING PATHWAY INVOLVED IN CELL CELL SIGNALING	32	1.18269	0.170635	0.516792
REGULATION OF MEMBRANE LIPID DISTRIBUTION	27	-1.30246	0.124829	0.516946
REGULATION OF PLASMA LIPOPROTEIN PARTICLE LEVELS	32	1.18273	0.203125	0.517069
POSITIVE REGULATION OF RESPONSE TO WOUNDING	110	-1.30092	0.0777027	0.517103
REGULATION OF STEROL TRANSPORT	23	1.18226	0.215909	0.51712
NEGATIVE REGULATION OF DEVELOPMENTAL PROCESS	499	1.18232	0	0.517344
TRANSFORMING GROWTH FACTOR BETA RECEPTOR SIGNALING PATHWAY	78	1.18308	0.128205	0.517393
POSITIVE REGULATION OF EXTRINSIC APOPTOTIC SIGNALING PATHWAY VIA DEATH DOMAIN RECEPTORS	12	1.18451	0.25	0.517474
REGULATION OF MRNA POLYADENYLATION	10	1.18288	0.281579	0.517482
REGULATION OF EPIDERMAL GROWTH FACTOR ACTIVATED RECEPTOR ACTIVITY	17	1.18433	0.208092	0.517505
STEROID CATABOLIC PROCESS	9	1.18112	0.270778	0.517516
REGULATION OF VITAMIN METABOLIC PROCESS	10	1.18314	0.263959	0.517605
SYNAPTONEMAL COMPLEX ORGANIZATION	12	1.18455	0.25641	0.51774
REGULATION OF CYCLIN DEPENDENT PROTEIN KINASE ACTIVITY	80	1.18319	0.125	0.517864
NEUROBLAST DIVISION	7	-1.30114	0.182906	0.517894
GENE SILENCING	142	1.18362	0.0869565	0.517975
RESPONSE TO CORTICOSTEROID	118	1.18325	0.134454	0.518108
REGULATION OF ENDOTHELIAL CELL APOPTOTIC PROCESS	26	1.17971	0.204082	0.518114
CELLULAR PIGMENTATION	38	-1.30139	0.112022	0.518128
MUSCLE ORGAN MORPHOGENESIS	31	1.17997	0.176245	0.518271
POSITIVE REGULATION OF PROTEIN DEACETYLATION	17	1.18028	0.228956	0.51833
NEGATIVE REGULATION OF CALCIUM ION TRANSPORT INTO CYTOSOL	14	-1.30036	0.159021	0.518343
CELLULAR RESPONSE TO AMINO ACID STARVATION	24	1.18055	0.215232	0.518416
NEGATIVE REGULATION OF DEVELOPMENTAL GROWTH	55	1.18002	0.16318	0.518513
BRANCHING INVOLVED IN SALIVARY GLAND MORPHOGENESIS	10	1.17921	0.238636	0.518827
REGULATION OF HISTONE H3 K9 METHYLATION	14	1.17865	0.263314	0.519296
NEGATIVE REGULATION OF CELL MATRIX ADHESION	23	1.17692	0.237288	0.521702
AMEBOIDAL TYPE CELL MIGRATION	103	1.17671	0.118182	0.521816
TERPENOID METABOLIC PROCESS	50	1.17412	0.168776	0.521977
REPRODUCTIVE SYSTEM DEVELOPMENT	255	1.1759	0.0454545	0.522267
PARAXIAL MESODERM DEVELOPMENT	10	1.17521	0.261214	0.522383
REGULATION OF CHOLESTEROL TRANSPORT	23	1.17597	0.214286	0.522444
STEM CELL PROLIFERATION	30	1.17531	0.21875	0.522494
CILIUM OR FLAGELLUM DEPENDENT CELL MOTILITY	8	1.17535	0.253333	0.522743
APOPTOTIC PROCESS INVOLVED IN MORPHOGENESIS	12	1.17456	0.228228	0.522762
CELLULAR RESPONSE TO LIPOPROTEIN PARTICLE STIMULUS	10	-1.29654	0.163907	0.523187
NEGATIVE REGULATION OF ORGANELLE ASSEMBLY	21	-1.29671	0.156573	0.523193
PRODUCTION OF SMALL RNA INVOLVED IN GENE SILENCING BY RNA	15	1.17336	0.244838	0.523332
ASPARTATE METABOLIC PROCESS	6	-1.297	0.170175	0.524269
REGULATION OF APPETITE	10	-1.29807	0.166667	0.524394
REGULATION OF SENSORY PERCEPTION OF PAIN	18	-1.29727	0.149477	0.524402
DNA METHYLATION OR DEMETHYLATION	43	-1.29743	0.126344	0.524404
CELLULAR RESPONSE TO DEXAMETHASONE STIMULUS	20	1.17153	0.240385	0.525582
CENTROSOME DUPLICATION	31	1.17168	0.233216	0.525624
POTASSIUM ION HOMEOSTASIS	9	-1.29523	0.165615	0.525627
REGULATION OF HORMONE SECRETION	148	1.17179	0.0967742	0.525712
FACE DEVELOPMENT	39	1.17132	0.210317	0.525719
RIBOSOMAL LARGE SUBUNIT BIOGENESIS	46	1.1705	0.181818	0.526477
RESPONSE TO PROGESTERONE	36	1.16998	0.175573	0.52724
EMBRYONIC SKELETAL JOINT DEVELOPMENT	4	1.16916	0.302273	0.528039
MYOBLAST DIFFERENTIATION	24	1.16944	0.221154	0.528123
NUCLEAR TRANSPORT	307	1.16893	0	0.528207
G PROTEIN COUPLED PURINERGIC NUCLEOTIDE RECEPTOR SIGNALING PATHWAY	11	-1.2931	0.141085	0.52823
EPITHELIUM DEVELOPMENT	574	1.16917	0	0.528366
SULFATION	7	-1.29316	0.173267	0.528511
NEUTROPHIL ACTIVATION INVOLVED IN IMMUNE RESPONSE	10	-1.2926	0.161695	0.528857
EPHRIN RECEPTOR SIGNALING PATHWAY	67	-1.29319	0.10625	0.528898
REGULATION OF G PROTEIN COUPLED RECEPTOR PROTEIN SIGNALING PATHWAY	80	-1.29335	0.105389	0.528904
PEPTIDYL PROLINE MODIFICATION	41	-1.29363	0.126316	0.529042
SULFUR COMPOUND CATABOLIC PROCESS	21	-1.29344	0.161103	0.52912
SKIN EPIDERMIS DEVELOPMENT	38	1.1659	0.201646	0.53181
CELLULAR RESPONSE TO KETONE	54	1.16605	0.167513	0.531812
POSITIVE REGULATION OF SUBSTRATE ADHESION DEPENDENT CELL SPREADING	20	1.16626	0.230769	0.532057
METANEPHROS MORPHOGENESIS	11	1.16626	0.263736	0.532402
NEGATIVE REGULATION OF B CELL APOPTOTIC PROCESS	11	1.16533	0.283422	0.532431
NEGATIVE REGULATION OF VASCULATURE DEVELOPMENT	49	-1.29111	0.106003	0.53296
ENDOCYTIC RECYCLING	22	1.16461	0.235294	0.533662
NEGATIVE REGULATION OF DNA BINDING	32	1.16407	0.218868	0.534093
REGULATION OF STRIATED MUSCLE CONTRACTION	47	1.16377	0.1875	0.53439
POSITIVE REGULATION OF ENDOTHELIAL CELL CHEMOTAXIS	6	1.16278	0.271429	0.534881
ORGANIC HYDROXY COMPOUND TRANSPORT	87	-1.28912	0.122596	0.536744
CELLULAR RESPONSE TO LIPID	328	1.16129	0	0.536809
T CELL MIGRATION	13	-1.28922	0.1625	0.536955
PATTERN RECOGNITION RECEPTOR SIGNALING PATHWAY	96	-1.28855	0.0883777	0.537567
CELLULAR SENESCENCE	26	1.16052	0.236486	0.537848
RESPONSE TO MORPHINE	18	1.15993	0.254967	0.538497
REGULATION OF HORMONE METABOLIC PROCESS	17	1.1596	0.24024	0.538532
REGULATION OF NEUROTRANSMITTER TRANSPORT	37	1.15901	0.220408	0.539514
INDOLALKYLAMINE METABOLIC PROCESS	9	-1.28734	0.191388	0.540333
REGULATION OF PROTEIN KINASE A SIGNALING	11	1.15832	0.275204	0.540733
REGULATION OF CELL SUBSTRATE ADHESION	115	1.15758	0.113821	0.541296
DRUG TRANSMEMBRANE TRANSPORT	10	1.15693	0.256997	0.54205
CELL ACTIVATION	450	-1.28657	0.0191726	0.542158
CELLULAR RESPONSE TO ORGANIC CYCLIC COMPOUND	336	1.15632	0.0740741	0.542373
POSITIVE REGULATION OF LOCOMOTION	306	1.15584	0.0851064	0.542404
POST EMBRYONIC MORPHOGENESIS	8	1.15227	0.257069	0.542405
CAMERA TYPE EYE PHOTORECEPTOR CELL DIFFERENTIATION	5	1.15242	0.320755	0.542408
CELL ADHESION MEDIATED BY INTEGRIN	7	1.15247	0.272727	0.542625
NEGATIVE REGULATION OF LYASE ACTIVITY	15	1.15543	0.283133	0.542649
REGULATION OF DNA TEMPLATED TRANSCRIPTION IN RESPONSE TO STRESS	57	1.15635	0.201923	0.542655
ANATOMICAL STRUCTURE FORMATION INVOLVED IN MORPHOGENESIS	630	1.15507	0	0.54275
ORGANELLE TRANSPORT ALONG MICROTUBULE	48	1.1529	0.190045	0.542752
REGULATION OF ADHERENS JUNCTION ORGANIZATION	37	1.15257	0.248148	0.54277
REGULATION OF CHROMATIN ORGANIZATION	129	1.1527	0.175258	0.54282
MULTICELLULAR ORGANISM GROWTH	60	1.15638	0.180488	0.542939
FOREBRAIN DEVELOPMENT	208	1.15511	0.0384615	0.542991
EMBRYONIC DIGIT MORPHOGENESIS	35	1.15436	0.238806	0.543006
REGULATION OF PEPTIDYL SERINE PHOSPHORYLATION	79	1.15292	0.169697	0.54307
REPRODUCTIVE BEHAVIOR	14	1.15102	0.282421	0.543102
REGULATION OF MAPK CASCADE	457	1.15393	0	0.54327
REGULATION OF TRANSCRIPTION INITIATION FROM RNA POLYMERASE II PROMOTER	20	1.15438	0.249231	0.543301
PEPTIDE TRANSPORT	45	1.15032	0.234742	0.543322
REGULATION OF RAS PROTEIN SIGNAL TRANSDUCTION	151	1.15015	0.102564	0.543364
RRNA METABOLIC PROCESS	246	1.15294	0.0212766	0.543374
CELLULAR RESPONSE TO OXYGEN LEVELS	105	1.1537	0.195652	0.54343
REGULATION OF RECEPTOR BINDING	15	1.15102	0.26513	0.54344
REGULATION OF NEURON MIGRATION	16	1.15446	0.237467	0.543453
ACTIVATION OF TRANSMEMBRANE RECEPTOR PROTEIN TYROSINE KINASE ACTIVITY	7	-1.28582	0.176871	0.543501
PROTEIN ACYLATION	134	1.1535	0.10084	0.543525
ROSTROCAUDAL NEURAL TUBE PATTERNING	7	1.1531	0.305764	0.543677
POSITIVE REGULATION OF SKELETAL MUSCLE TISSUE DEVELOPMENT	15	1.15104	0.267477	0.543733
DNA SYNTHESIS INVOLVED IN DNA REPAIR	66	-1.28586	0.108642	0.54387
LOCOMOTORY EXPLORATION BEHAVIOR	7	-1.28533	0.184669	0.544532
REGULATION OF INTERLEUKIN 17 PRODUCTION	17	-1.28517	0.178674	0.544572
DNA REPLICATION INDEPENDENT NUCLEOSOME ASSEMBLY	36	-1.28482	0.150943	0.545152
RESPONSE TO ISOQUINOLINE ALKALOID	18	1.14876	0.265861	0.545828
RNA INTERFERENCE	7	1.14854	0.278894	0.545955
RESPONSE TO HYDROPEROXIDE	14	-1.28421	0.185015	0.546583
CARDIAC RIGHT VENTRICLE MORPHOGENESIS	8	1.14469	0.292683	0.546664
MRNA 3 END PROCESSING	69	1.14543	0.210526	0.546686
RNA DESTABILIZATION	14	1.14453	0.266667	0.546693
POSITIVE REGULATION OF WNT SIGNALING PATHWAY	119	1.14513	0.149533	0.547025
POSITIVE REGULATION OF MEMBRANE PROTEIN ECTODOMAIN PROTEOLYSIS	13	1.14773	0.253521	0.547088
DSRNA FRAGMENTATION	15	1.14709	0.252308	0.547122
REGULATION OF TYROSINE PHOSPHORYLATION OF STAT PROTEIN	41	1.1475	0.214008	0.547239
CELLULAR RESPONSE TO EPIDERMAL GROWTH FACTOR STIMULUS	18	1.14685	0.262987	0.547302
SINGLE ORGANISM CELL ADHESION	336	-1.28377	0.0309917	0.547469
METENCEPHALON DEVELOPMENT	61	1.14397	0.1875	0.547567
REGULATION OF SODIUM ION TRANSPORT	47	1.14306	0.208738	0.547613
REGULATION OF CELLULAR RESPONSE TO VASCULAR ENDOTHELIAL GROWTH FACTOR STIMULUS	6	1.14292	0.324324	0.547624
REGULATION OF MONOCYTE DIFFERENTIATION	10	1.14252	0.277045	0.5478
POSITIVE REGULATION OF FATTY ACID METABOLIC PROCESS	19	1.14368	0.266272	0.547885
CELL MIGRATION INVOLVED IN GASTRULATION	8	1.14581	0.300752	0.547897
HEAD MORPHOGENESIS	26	1.1432	0.242525	0.547997
CELL JUNCTION ASSEMBLY	104	1.14197	0.174825	0.548011
SKELETAL SYSTEM DEVELOPMENT	259	1.1418	0.131579	0.548046
NEUTRAL LIPID CATABOLIC PROCESS	12	1.14327	0.257453	0.548172
SODIUM INDEPENDENT ORGANIC ANION TRANSPORT	5	1.14201	0.329238	0.548275
PTERIDINE CONTAINING COMPOUND BIOSYNTHETIC PROCESS	17	-1.28337	0.18507	0.548289
NEGATIVE REGULATION OF ERBB SIGNALING PATHWAY	41	1.14591	0.222222	0.548365
PROTEIN SUMOYLATION	112	1.14334	0.132812	0.548365
EPITHELIAL CELL DIFFERENTIATION	307	1.14134	0.0555556	0.548448
NUCLEOSIDE TRANSPORT	10	-1.28146	0.175241	0.548924
POSITIVE REGULATION OF ALPHA BETA T CELL PROLIFERATION	17	-1.28175	0.175464	0.548953
TOLL LIKE RECEPTOR SIGNALING PATHWAY	78	-1.28125	0.108899	0.549066
CELLULAR RESPONSE TO EPINEPHRINE STIMULUS	9	-1.28179	0.194222	0.549312
MUCOPOLYSACCHARIDE METABOLIC PROCESS	70	-1.28146	0.117861	0.549389
REGULATION OF MYOBLAST FUSION	12	-1.28058	0.183386	0.54974
REGULATION OF CELLULAR AMIDE METABOLIC PROCESS	294	1.14029	0.0714286	0.55017
PORE COMPLEX ASSEMBLY	15	1.14	0.258675	0.550181
RESPONSE TO ORGANIC CYCLIC COMPOUND	616	1.14042	0	0.550218
ADENYLATE CYCLASE INHIBITING G PROTEIN COUPLED RECEPTOR SIGNALING PATHWAY	28	1.14002	0.250922	0.550482
REGULATION OF PROTEIN DEACETYLATION	31	1.13831	0.261364	0.551649
DEVELOPMENTAL PROCESS INVOLVED IN REPRODUCTION	365	1.13858	0.136364	0.551754
ESTABLISHMENT OF MITOTIC SPINDLE LOCALIZATION	20	1.13778	0.258064	0.551812
POSITIVE REGULATION OF CYCLIN DEPENDENT PROTEIN KINASE ACTIVITY	28	1.1379	0.257627	0.551872
DEFENSE RESPONSE TO FUNGUS	16	-1.27934	0.154671	0.552205
HISTONE H2A MONOUBIQUITINATION	12	1.13708	0.274286	0.55263
I KAPPAB KINASE NF KAPPAB SIGNALING	69	-1.27857	0.126829	0.554115
INDUCTION OF POSITIVE CHEMOTAXIS	5	1.13483	0.336384	0.554339
RESPONSE TO MERCURY ION	10	1.13494	0.323684	0.554405
REGULATION OF ERBB SIGNALING PATHWAY	67	1.13499	0.167598	0.554633
REGULATION OF CELL PROJECTION ORGANIZATION	397	1.13554	0.111111	0.55511
INTERACTION WITH SYMBIONT	44	1.13506	0.231707	0.555145
PIGMENT GRANULE ORGANIZATION	17	-1.27775	0.173591	0.555283
SMOOTH MUSCLE TISSUE DEVELOPMENT	8	1.13507	0.317191	0.555456
POSITIVE REGULATION OF MITOCHONDRIAL FISSION	10	1.13375	0.281768	0.556143
RESPONSE TO MUSCLE ACTIVITY	10	1.13301	0.278075	0.556825
REGULATION OF CELL MIGRATION INVOLVED IN SPROUTING ANGIOGENESIS	13	-1.27682	0.169518	0.55724
SKELETAL MUSCLE CONTRACTION	21	1.13242	0.31068	0.557485
EATING BEHAVIOR	7	-1.27657	0.19863	0.557566
NEGATIVE REGULATION OF INTRACELLULAR SIGNAL TRANSDUCTION	343	1.13247	0.0285714	0.557711
NEGATIVE REGULATION OF DEFENSE RESPONSE	103	-1.27604	0.104706	0.557751
AMIDE TRANSPORT	63	1.13199	0.215962	0.558098
CARDIAC VENTRICLE MORPHOGENESIS	27	1.13075	0.261029	0.558546
POSITIVE REGULATION OF KINASE ACTIVITY	370	1.13095	0.05	0.558771
PHOSPHATIDYLINOSITOL 3 PHOSPHATE BIOSYNTHETIC PROCESS	29	1.13109	0.261993	0.558779
GLANDULAR EPITHELIAL CELL DIFFERENTIATION	21	1.1308	0.293729	0.558784
MAMMARY GLAND DEVELOPMENT	74	1.13154	0.194118	0.558796
REGULATION OF TYROSINE PHOSPHORYLATION OF STAT3 PROTEIN	29	1.13048	0.235495	0.558875
CELL CELL SIGNALING	356	1.13128	0.0606061	0.559027
RESPONSE TO EPINEPHRINE	11	-1.2753	0.169279	0.559056
POSITIVE REGULATION OF CARTILAGE DEVELOPMENT	13	1.13023	0.262048	0.559098
KIDNEY MESENCHYME DEVELOPMENT	5	-1.27539	0.189655	0.559262
POSITIVE REGULATION OF GLYCOGEN METABOLIC PROCESS	10	1.12896	0.310345	0.560017
REGULATION OF NUCLEAR CELL CYCLE DNA REPLICATION	11	-1.27484	0.177496	0.560069
HISTONE EXCHANGE	35	-1.27343	0.149441	0.560194
RESPIRATORY SYSTEM PROCESS	11	1.12916	0.318801	0.560222
ACYLGLYCEROL CATABOLIC PROCESS	12	1.1293	0.286908	0.56024
POSITIVE REGULATION OF GLUCOSE IMPORT IN RESPONSE TO INSULIN STIMULUS	10	-1.27369	0.211111	0.560385
CELLULAR CARBOHYDRATE METABOLIC PROCESS	109	-1.27317	0.0965909	0.560521
PERIPHERAL NERVOUS SYSTEM NEURON DEVELOPMENT	4	-1.27347	0.189716	0.560574
REGULATION OF REACTIVE OXYGEN SPECIES METABOLIC PROCESS	118	-1.27445	0.0895857	0.560838
NEGATIVE REGULATION OF PLATELET ACTIVATION	11	1.12809	0.291785	0.561029
REGULATION OF PHOSPHOLIPASE A2 ACTIVITY	4	-1.2727	0.19573	0.561519
REFLEX	8	1.12726	0.311436	0.561547
SYNAPSE ORGANIZATION	68	1.12695	0.22293	0.561639
POSITIVE REGULATION OF CELL CYCLE	265	1.12636	0.030303	0.562329
POSITIVE REGULATION OF NUCLEOCYTOPLASMIC TRANSPORT	100	-1.2714	0.107477	0.562716
REGULATION OF BLOOD PRESSURE	88	-1.27173	0.0963572	0.563132
POSITIVE REGULATION OF THYMOCYTE AGGREGATION	8	-1.27176	0.207921	0.563542
NEGATIVE REGULATION OF ORGANIC ACID TRANSPORT	9	1.12516	0.295213	0.564078
TERMINATION OF RNA POLYMERASE II TRANSCRIPTION	60	1.12446	0.208333	0.564636
POSITIVE REGULATION OF PEPTIDE SECRETION	55	1.1243	0.265487	0.564679
SOMATIC STEM CELL POPULATION MAINTENANCE	42	1.12397	0.226891	0.564817
POSITIVE REGULATION OF TRANSPORTER ACTIVITY	47	1.12319	0.214286	0.565341
REGULATION OF PROTEIN POLYUBIQUITINATION	13	-1.27011	0.187215	0.565385
POSITIVE REGULATION OF T CELL DIFFERENTIATION IN THYMUS	8	-1.2697	0.190164	0.566182
RELAXATION OF MUSCLE	15	1.12069	0.30086	0.566787
REGULATION OF OXIDATIVE PHOSPHORYLATION	11	1.12082	0.306818	0.566828
MITOCHONDRION ORGANIZATION	512	-1.26785	0.0121212	0.566851
MITOTIC G2 M TRANSITION CHECKPOINT	17	1.12152	0.290625	0.566871
NEURON DIFFERENTIATION	531	1.12183	0	0.567173
POSITIVE REGULATION OF CYTOKINE PRODUCTION	300	-1.26848	0.0451282	0.567225
NEGATIVE REGULATION OF NOTCH SIGNALING PATHWAY	15	1.12107	0.309249	0.567275
REGULATION OF ARP2 3 COMPLEX MEDIATED ACTIN NUCLEATION	15	-1.26786	0.185629	0.567307
INORGANIC CATION IMPORT INTO CELL	10	-1.26813	0.173567	0.56738
LEUKOCYTE MIGRATION	201	-1.26856	0.0607029	0.567457
POSITIVE REGULATION OF MYELINATION	6	-1.26897	0.185497	0.567575
TETRAPYRROLE METABOLIC PROCESS	44	-1.2682	0.146985	0.567652
POSITIVE REGULATION OF CAMP METABOLIC PROCESS	45	1.1186	0.25	0.568233
RESPONSE TO NERVE GROWTH FACTOR	27	1.11772	0.303226	0.568608
NEGATIVE REGULATION OF WNT SIGNALING PATHWAY	140	1.11785	0.204545	0.56865
REGULATION OF DNA DAMAGE CHECKPOINT	11	1.1179	0.307692	0.56886
ERROR FREE TRANSLESION SYNTHESIS	18	-1.26676	0.178624	0.56984
NEGATIVE REGULATION OF AUTOPHAGY	45	-1.26626	0.146789	0.570429
NEGATIVE REGULATION OF VIRAL TRANSCRIPTION	21	-1.2664	0.178082	0.570463
MYELOID CELL ACTIVATION INVOLVED IN IMMUNE RESPONSE	34	-1.26609	0.154255	0.570472
REGULATION OF SYNAPTIC VESICLE TRANSPORT	25	1.11574	0.284314	0.570945
REGULATION OF KERATINOCYTE DIFFERENTIATION	16	1.11577	0.282209	0.571194
REGULATION OF CELL JUNCTION ASSEMBLY	52	1.11584	0.215517	0.571372
RESPONSE TO FOLLICLE STIMULATING HORMONE	8	1.1153	0.333333	0.571586
PHAGOCYTOSIS	136	-1.2652	0.09358	0.571836
INORGANIC ION IMPORT INTO CELL	10	-1.26328	0.190554	0.572241
REGULATION OF SYNCYTIUM FORMATION BY PLASMA MEMBRANE FUSION	15	-1.26441	0.182344	0.572442
POSITIVE REGULATION OF CYTOKINESIS	23	1.1146	0.290625	0.572514
ASPARTATE FAMILY AMINO ACID BIOSYNTHETIC PROCESS	20	-1.26298	0.18732	0.572694
RRNA CONTAINING RIBONUCLEOPROTEIN COMPLEX EXPORT FROM NUCLEUS	11	1.11466	0.313433	0.572711
NUCLEOSIDE MONOPHOSPHATE BIOSYNTHETIC PROCESS	70	-1.26242	0.123515	0.573537
REGULATION OF PHOSPHOLIPASE ACTIVITY	38	-1.2625	0.145644	0.57376
NUCLEAR TRANSCRIBED MRNA CATABOLIC PROCESS DEADENYLATION DEPENDENT DECAY	54	1.11282	0.266376	0.57437
NEGATIVE REGULATION OF I KAPPAB KINASE NF KAPPAB SIGNALING	45	1.11176	0.296943	0.575241
CYTOSOLIC TRANSPORT	165	-1.26105	0.0735135	0.575415
RESPONSE TO KETONE	126	1.1118	0.193277	0.575476
RESPONSE TO EPIDERMAL GROWTH FACTOR	22	1.11203	0.30363	0.575573
ACUTE INFLAMMATORY RESPONSE	46	-1.26022	0.156129	0.575613
MAMMARY GLAND MORPHOGENESIS	24	1.11212	0.290323	0.575683
NEGATIVE REGULATION OF CYSTEINE TYPE ENDOPEPTIDASE ACTIVITY	73	-1.26111	0.120813	0.575693
NEGATIVE REGULATION OF CARBOHYDRATE METABOLIC PROCESS	33	1.11013	0.283525	0.575764
DNA REPLICATION INDEPENDENT NUCLEOSOME ORGANIZATION	36	-1.26029	0.154557	0.575855
POSITIVE REGULATION OF RELEASE OF SEQUESTERED CALCIUM ION INTO CYTOSOL	23	-1.2607	0.170183	0.576028
HETEROTYPIC CELL CELL ADHESION	20	-1.26115	0.174603	0.576051
POSITIVE REGULATION OF MITOCHONDRIAL MEMBRANE PERMEABILITY	17	1.11014	0.303226	0.576077
PYRIMIDINE NUCLEOTIDE CATABOLIC PROCESS	12	-1.25957	0.170313	0.57626
MISMATCH REPAIR	29	-1.26031	0.145299	0.576264
EMBRYONIC EYE MORPHOGENESIS	17	1.11116	0.308642	0.576299
CATECHOLAMINE BIOSYNTHETIC PROCESS	7	1.11017	0.320413	0.576322
POSITIVE REGULATION OF CYCLIC NUCLEOTIDE METABOLIC PROCESS	54	1.11022	0.254545	0.576541
REGULATION OF CYTOKINE PRODUCTION	451	-1.26036	0.0242915	0.576596
POSITIVE REGULATION OF SYNAPTIC TRANSMISSION	62	1.1096	0.26484	0.576628
REGULATION OF JAK STAT CASCADE	73	1.10909	0.213873	0.576795
REGULATION OF MUSCLE CONTRACTION	83	1.11025	0.225806	0.576797
POSITIVE REGULATION OF INSULIN SECRETION	44	1.11044	0.282051	0.576966
POSITIVE REGULATION OF TRANSCRIPTION FROM RNA POLYMERASE I PROMOTER	14	1.1091	0.311728	0.577107
NEGATIVE REGULATION OF LEUKOCYTE PROLIFERATION	53	-1.25909	0.131882	0.577277
CELL MATRIX ADHESION	82	1.1086	0.220472	0.577601
MAMMARY GLAND DUCT MORPHOGENESIS	18	1.10772	0.315315	0.578353
HISTONE H3 DEACETYLATION	22	1.10801	0.293375	0.578619
REGULATION OF STAT CASCADE	73	1.10742	0.240642	0.578713
BLOOD COAGULATION FIBRIN CLOT FORMATION	13	-1.25817	0.199367	0.57884
POSITIVE REGULATION OF SMAD PROTEIN IMPORT INTO NUCLEUS	10	-1.2578	0.191803	0.579555
REGULATION OF NEUROLOGICAL SYSTEM PROCESS	33	-1.25751	0.162382	0.579561
REGULATION OF SODIUM ION TRANSMEMBRANE TRANSPORTER ACTIVITY	23	1.10672	0.3	0.579701
NOTCH RECEPTOR PROCESSING	14	1.10599	0.352941	0.579731
MATERNAL PLACENTA DEVELOPMENT	25	1.10625	0.27931	0.579792
INTERSTRAND CROSS LINK REPAIR	39	-1.2571	0.16245	0.57988
CELL JUNCTION ORGANIZATION	136	1.10566	0.192661	0.580184
CARDIAC ATRIUM DEVELOPMENT	12	1.10629	0.308743	0.580348
FATTY ACYL COA METABOLIC PROCESS	43	-1.2539	0.146309	0.581542
CELL MIGRATION INVOLVED IN HEART DEVELOPMENT	4	1.10492	0.368539	0.581613
REGULATION OF NUCLEOCYTOPLASMIC TRANSPORT	185	-1.25395	0.0820895	0.581839
METANEPHRIC MESENCHYME DEVELOPMENT	5	-1.25514	0.184122	0.581889
DETERMINATION OF ADULT LIFESPAN	12	-1.25449	0.198496	0.582002
PROTEOGLYCAN BIOSYNTHETIC PROCESS	35	-1.25491	0.15427	0.582097
VITAMIN BIOSYNTHETIC PROCESS	12	-1.25475	0.192956	0.582131
RESPONSE TO METAL ION	234	-1.25536	0.0630252	0.582134
POSITIVE REGULATION OF NEUROLOGICAL SYSTEM PROCESS	12	-1.25562	0.201863	0.582207
BLASTOCYST FORMATION	23	1.10421	0.30031	0.582329
POSITIVE REGULATION OF VIRAL TRANSCRIPTION	34	1.10429	0.284047	0.582455
REGULATION OF MICROTUBULE POLYMERIZATION	27	-1.25405	0.172652	0.582457
RRNA METHYLATION	17	-1.25416	0.175809	0.582567
REGULATION OF MACROPHAGE ACTIVATION	16	1.10434	0.344828	0.582664
PHOSPHATIDYLSERINE ACYL CHAIN REMODELING	7	-1.25598	0.197952	0.582946
CELLULAR AMIDE METABOLIC PROCESS	598	-1.25574	0.0140562	0.583218
REGULATION OF VOLTAGE GATED CALCIUM CHANNEL ACTIVITY	18	-1.25249	0.196455	0.584636
PERIPHERAL NERVOUS SYSTEM NEURON DIFFERENTIATION	4	-1.25202	0.217314	0.584755
GRANULOCYTE ACTIVATION	17	-1.25139	0.184173	0.584927
TRANSITION METAL ION TRANSPORT	74	-1.25088	0.136816	0.585166
NEGATIVE REGULATION OF PROTEIN POLYMERIZATION	44	-1.25203	0.148936	0.585209
AMINOGLYCAN BIOSYNTHETIC PROCESS	70	-1.25115	0.147381	0.585225
PHOSPHATIDYLETHANOLAMINE ACYL CHAIN REMODELING	12	-1.25089	0.196018	0.585593
CATECHOL CONTAINING COMPOUND BIOSYNTHETIC PROCESS	7	1.10046	0.332524	0.585883
REGULATION OF CHOLESTEROL EFFLUX	15	1.10124	0.321875	0.586044
EXTRINSIC APOPTOTIC SIGNALING PATHWAY	89	1.10046	0.262069	0.586208
FAT SOLUBLE VITAMIN METABOLIC PROCESS	11	1.10068	0.305322	0.586305
REGULATION OF PROTEIN TARGETING TO MEMBRANE	18	1.10051	0.324324	0.586415
GERM CELL DEVELOPMENT	120	1.10176	0.230769	0.586436
GENE SILENCING BY RNA	96	1.10074	0.274194	0.586505
RESPONSE TO PROSTAGLANDIN E	18	1.10131	0.308682	0.586541
REGULATION OF ORGAN MORPHOGENESIS	160	1.10142	0.226667	0.586628
CELLULAR MONOVALENT INORGANIC CATION HOMEOSTASIS	62	-1.24933	0.162762	0.587385
CHOLESTEROL EFFLUX	15	1.09921	0.337278	0.587866
REGULATION OF MEMBRANE INVAGINATION	11	-1.24976	0.211931	0.58791
EMBRYONIC HEART TUBE MORPHOGENESIS	36	1.09822	0.284	0.588525
POSITIVE REGULATION OF LIPID STORAGE	15	1.09827	0.324074	0.588751
NITROGEN COMPOUND TRANSPORT	361	1.09776	0.0666667	0.589025
CELLULAR RESPONSE TO CAMP	34	1.09785	0.25	0.589118
TUBE FORMATION	91	1.09741	0.28777	0.589513
NEGATIVE REGULATION OF CALCIUM MEDIATED SIGNALING	15	-1.24836	0.212698	0.589576
PHOSPHATIDYLINOSITOL DEPHOSPHORYLATION	21	1.09671	0.315113	0.590116
PERICARDIUM DEVELOPMENT	11	1.09615	0.348485	0.590167
REGULATION OF HORMONE LEVELS	260	1.09617	0.157895	0.590437
ORGAN GROWTH	36	1.09538	0.293173	0.591747
RESPONSE TO HYDROGEN PEROXIDE	100	1.09521	0.243243	0.591813
MATERNAL PROCESS INVOLVED IN FEMALE PREGNANCY	48	1.09484	0.311403	0.592375
LEUKOCYTE CHEMOTAXIS	87	-1.24706	0.131325	0.59281
RESPONSE TO CADMIUM ION	32	-1.24665	0.159892	0.593616
REGULATION OF AMINE TRANSPORT	29	1.09292	0.326667	0.594249
CYCLIC NUCLEOTIDE METABOLIC PROCESS	32	1.09294	0.303136	0.594542
REGULATION OF PROTON TRANSPORT	8	1.09374	0.373684	0.594636
RETROGRADE PROTEIN TRANSPORT ER TO CYTOSOL	15	1.09314	0.323944	0.595073
ENDOCHONDRAL OSSIFICATION	16	1.09236	0.319749	0.595255
POSITIVE REGULATION OF HORMONE METABOLIC PROCESS	7	1.09317	0.344828	0.595344
COPPER ION HOMEOSTASIS	15	-1.24574	0.184087	0.595622
REGULATION OF GONADOTROPIN SECRETION	3	1.0915	0.414687	0.595666
PRE MIRNA PROCESSING	7	1.09159	0.326781	0.595793
L PHENYLALANINE CATABOLIC PROCESS	8	-1.24577	0.209449	0.595998
FOLIC ACID CONTAINING COMPOUND BIOSYNTHETIC PROCESS	12	-1.24519	0.197205	0.596011
RECEPTOR MEDIATED ENDOCYTOSIS	150	-1.24527	0.0988889	0.596196
MACROMOLECULE DEACYLATION	61	1.09167	0.298578	0.596231
NEGATIVE REGULATION OF TRANSMEMBRANE TRANSPORT	58	1.09093	0.266968	0.596329
REPLACEMENT OSSIFICATION	16	1.09072	0.347701	0.596523
VASODILATION	16	1.09096	0.312121	0.596588
RESPONSE TO STEROID HORMONE	328	1.08949	0.130435	0.597444
SYNAPTIC VESICLE LOCALIZATION	63	-1.24382	0.131086	0.598517
AROMATIC AMINO ACID FAMILY METABOLIC PROCESS	16	-1.24388	0.185299	0.598794
REGULATION OF PROTEIN POLYMERIZATION	144	-1.24264	0.122087	0.600078
CELL DIFFERENTIATION INVOLVED IN KIDNEY DEVELOPMENT	19	-1.24269	0.217327	0.600854
SULFUR AMINO ACID METABOLIC PROCESS	31	-1.24082	0.187929	0.601704
CYTOKINE PRODUCTION	96	-1.2415	0.121429	0.601839
CILIUM MORPHOGENESIS	156	-1.24014	0.108911	0.602015
REGULATION OF RESPONSE TO EXTERNAL STIMULUS	666	-1.23998	0.0190955	0.602071
CD4 POSITIVE ALPHA BETA T CELL ACTIVATION	29	-1.24055	0.185695	0.602117
CELLULAR LIPID METABOLIC PROCESS	651	-1.23826	0.0221328	0.602133
CELL DIFFERENTIATION INVOLVED IN METANEPHROS DEVELOPMENT	5	-1.24033	0.243433	0.602325
REGULATION OF EPITHELIAL CELL MIGRATION	119	1.08697	0.225225	0.602416
REGULATION OF FILOPODIUM ASSEMBLY	27	1.08627	0.316151	0.602471
NEGATIVE REGULATION OF AMINE TRANSPORT	10	1.08639	0.337838	0.602493
REGULATION OF SYNAPTIC VESICLE EXOCYTOSIS	16	1.08646	0.36076	0.602669
NEGATIVE REGULATION OF NEURAL PRECURSOR CELL PROLIFERATION	18	-1.24092	0.194611	0.602801
TUMOR NECROSIS FACTOR MEDIATED SIGNALING PATHWAY	106	-1.24106	0.122497	0.602813
NECROTIC CELL DEATH	28	-1.2393	0.184636	0.602875
POSITIVE REGULATION OF PROTEIN AUTOPHOSPHORYLATION	18	-1.23838	0.190045	0.603097
NEGATIVE REGULATION OF RESPONSE TO FOOD	7	-1.23879	0.243103	0.603153
NUCLEIC ACID PHOSPHODIESTER BOND HYDROLYSIS	218	-1.23935	0.0806283	0.603197
DOPAMINE METABOLIC PROCESS	10	1.08565	0.355392	0.603348
GROOMING BEHAVIOR	4	-1.23939	0.210526	0.603534
ERYTHROSE 4 PHOSPHATE PHOSPHOENOLPYRUVATE FAMILY AMINO ACID CATABOLIC PROCESS	8	-1.23844	0.24	0.603843
POSITIVE REGULATION OF SEQUESTERING OF CALCIUM ION	13	-1.23736	0.211509	0.60456
POSITIVE REGULATION OF PEPTIDYL TYROSINE PHOSPHORYLATION	101	1.0815	0.233333	0.604706
NEGATIVE REGULATION OF GLUCONEOGENESIS	8	1.08461	0.358354	0.604715
ESTABLISHMENT OF CELL POLARITY	71	1.0825	0.300546	0.605004
REGULATION OF PROTEIN SERINE THREONINE KINASE ACTIVITY	383	1.08461	0.1	0.605033
EMBRYONIC CAMERA TYPE EYE MORPHOGENESIS	13	1.08303	0.352273	0.605116
NEGATIVE REGULATION OF RESPONSE TO DNA DAMAGE STIMULUS	43	1.08399	0.326531	0.605142
NEGATIVE REGULATION OF MUSCLE CONTRACTION	16	1.08157	0.331395	0.605184
NEGATIVE REGULATION OF GROWTH	167	1.08411	0.209302	0.605209
POLY A MRNA EXPORT FROM NUCLEUS	10	1.08421	0.349741	0.60529
REGULATION OF ALPHA BETA T CELL DIFFERENTIATION	37	1.08308	0.3125	0.605308
ANATOMICAL STRUCTURE MATURATION	28	1.08276	0.341637	0.605343
MUSCLE CELL CELLULAR HOMEOSTASIS	15	1.08179	0.328904	0.605671
REGULATION OF CARBOHYDRATE METABOLIC PROCESS	122	1.08334	0.261194	0.605686
OVULATION	14	1.08317	0.340176	0.605762
REGULATION OF POLYSACCHARIDE METABOLIC PROCESS	32	1.08184	0.318548	0.605905
POSITIVE REGULATION OF WOUND HEALING	35	1.08037	0.332075	0.606457
MESENCHYMAL TO EPITHELIAL TRANSITION	5	1.07577	0.390361	0.60695
PROTEIN PEPTIDYL PROLYL ISOMERIZATION	32	-1.23602	0.197183	0.607131
POSITIVE REGULATION OF EPITHELIAL CELL DIFFERENTIATION	33	1.07891	0.287449	0.607149
REGULATION OF HISTONE METHYLATION	45	1.07577	0.328947	0.607258
NEUROMUSCULAR PROCESS CONTROLLING BALANCE	32	1.0791	0.325397	0.607337
ATRIAL SEPTUM DEVELOPMENT	8	1.07922	0.358442	0.607353
MRNA MODIFICATION	8	1.07584	0.344059	0.607433
GASTRULATION WITH MOUTH FORMING SECOND	21	1.07928	0.364865	0.607534
POSITIVE REGULATION OF INTRACELLULAR SIGNAL TRANSDUCTION	649	1.07491	0.2	0.607693
POSITIVE REGULATION OF PEPTIDYL THREONINE PHOSPHORYLATION	18	1.07608	0.357143	0.607824
POSITIVE REGULATION OF BLOOD PRESSURE	15	1.07928	0.361823	0.60785
REGULATION OF PROTEIN SUMOYLATION	18	1.07644	0.315789	0.607937
INTRACELLULAR RECEPTOR SIGNALING PATHWAY	135	1.07615	0.285714	0.607985
NEGATIVE REGULATION OF DNA TEMPLATED TRANSCRIPTION ELONGATION	8	1.07448	0.378866	0.608367
ESTABLISHMENT OF SPINDLE ORIENTATION	21	1.07733	0.336508	0.608372
REGULATION OF GLUCOSE TRANSPORT	79	1.07663	0.284848	0.60846
REGULATION OF T CELL CYTOKINE PRODUCTION	19	-1.23545	0.211454	0.608467
REGULATION OF HISTONE DEACETYLATION	22	1.07733	0.331058	0.608688
REGULATION OF PHAGOCYTOSIS ENGULFMENT	11	-1.23477	0.232339	0.609341
CELLULAR PROTEIN COMPLEX LOCALIZATION	18	1.07262	0.324675	0.611041
POSITIVE REGULATION OF LIPID KINASE ACTIVITY	23	1.07243	0.343653	0.611147
NEURONAL STEM CELL DIVISION	7	-1.23392	0.217241	0.611191
REGULATION OF PHOSPHOLIPASE C ACTIVITY	26	-1.23333	0.197011	0.612175
CALCIUM ION REGULATED EXOCYTOSIS OF NEUROTRANSMITTER	12	-1.23341	0.215267	0.61241
RESPONSE TO LITHIUM ION	15	-1.23297	0.202963	0.612861
ANAPHASE PROMOTING COMPLEX DEPENDENT CATABOLIC PROCESS	74	-1.23279	0.14742	0.612973
REGULATION OF WOUND HEALING	88	1.07141	0.268156	0.613294
PURINE RIBONUCLEOSIDE MONOPHOSPHATE BIOSYNTHETIC PROCESS	52	-1.23212	0.166023	0.613694
BUNDLE OF HIS CELL TO PURKINJE MYOCYTE COMMUNICATION	4	-1.23226	0.242478	0.613712
REGULATION OF MUSCLE HYPERTROPHY	26	1.06987	0.329897	0.613774
REGULATION OF RESPONSE TO DNA DAMAGE STIMULUS	125	1.06932	0.255814	0.613792
REGULATION OF REGULATED SECRETORY PATHWAY	80	-1.23186	0.14891	0.614054
REGULATION OF DENDRITE MORPHOGENESIS	53	1.07054	0.291667	0.614074
DETECTION OF MECHANICAL STIMULUS INVOLVED IN SENSORY PERCEPTION	8	1.07041	0.400531	0.614078
POSITIVE REGULATION OF POTASSIUM ION TRANSMEMBRANE TRANSPORTER ACTIVITY	11	1.06946	0.377953	0.614098
PRIMARY AMINO COMPOUND METABOLIC PROCESS	8	1.06897	0.37561	0.614332
T CELL DIFFERENTIATION INVOLVED IN IMMUNE RESPONSE	27	-1.23143	0.184549	0.614547
POSITIVE REGULATION OF INTERLEUKIN 2 PRODUCTION	29	1.07005	0.33213	0.61462
PROTEIN IMPORT INTO PEROXISOME MATRIX	13	1.06801	0.35809	0.61473
DEVELOPMENTAL PROGRAMMED CELL DEATH	20	-1.23035	0.197329	0.614822
NEGATIVE REGULATION OF NF KAPPAB TRANSCRIPTION FACTOR ACTIVITY	56	-1.23114	0.158809	0.615025
NEGATIVE REGULATION OF CALCIUM ION TRANSMEMBRANE TRANSPORT	19	-1.2301	0.200873	0.615169
ATP BIOSYNTHETIC PROCESS	28	-1.23037	0.203911	0.615229
RETINAL GANGLION CELL AXON GUIDANCE	9	-1.23065	0.220065	0.615242
REGULATION OF VASCULOGENESIS	6	1.0682	0.389706	0.615243
STRAND DISPLACEMENT	24	-1.22952	0.190934	0.615259
PEPTIDE METABOLIC PROCESS	476	-1.2305	0.0303644	0.615285
ORGANELLE MEMBRANE FUSION	68	-1.23091	0.165644	0.615328
PHOSPHATIDYLETHANOLAMINE BIOSYNTHETIC PROCESS	10	1.06822	0.370466	0.615506
CELLULAR RESPONSE TO STEROID HORMONE STIMULUS	152	1.06834	0.238095	0.615571
POSITIVE REGULATION OF SYNAPSE ASSEMBLY	26	-1.22956	0.184466	0.615588
REGULATION OF SISTER CHROMATID COHESION	17	1.06721	0.373418	0.615691
L PHENYLALANINE METABOLIC PROCESS	8	-1.2291	0.229032	0.615705
MACROPHAGE ACTIVATION INVOLVED IN IMMUNE RESPONSE	10	-1.22895	0.236884	0.615724
EMBRYONIC SKELETAL SYSTEM MORPHOGENESIS	42	1.06679	0.289256	0.61636
MONOAMINE TRANSPORT	12	-1.22856	0.233333	0.616514
N ACETYLGLUCOSAMINE METABOLIC PROCESS	13	-1.2283	0.217391	0.616902
POSITIVE REGULATION OF SPROUTING ANGIOGENESIS	11	-1.22787	0.216849	0.616956
REGULATION OF HOMOTYPIC CELL CELL ADHESION	247	-1.22788	0.0894737	0.617381
CELLULAR RESPONSE TO STARVATION	93	1.066	0.340741	0.617951
POSITIVE REGULATION OF ALCOHOL BIOSYNTHETIC PROCESS	14	1.06532	0.366569	0.618021
REGULATION OF CARBOHYDRATE BIOSYNTHETIC PROCESS	62	1.06503	0.304348	0.618082
RESPONSE TO ACID CHEMICAL	215	1.06579	0.233333	0.618123
PROTEIN EXPORT FROM NUCLEUS	28	1.06362	0.344828	0.618989
PALLIUM DEVELOPMENT	99	1.06375	0.278146	0.619012
POSITIVE REGULATION OF COAGULATION	18	1.06442	0.356913	0.619236
VENTRICULAR CARDIAC MUSCLE CELL DEVELOPMENT	7	1.06376	0.35468	0.619315
POSITIVE REGULATION OF MEIOTIC CELL CYCLE	5	1.06408	0.373737	0.619402
NEGATIVE REGULATION OF RESPONSE TO STIMULUS	973	1.06379	0	0.619531
GLAND MORPHOGENESIS	61	1.0626	0.322222	0.620805
NEGATIVE REGULATION OF MAST CELL ACTIVATION	9	1.06136	0.377358	0.621335
REGULATION OF MHC CLASS II BIOSYNTHETIC PROCESS	12	1.06142	0.369444	0.621509
POSITIVE REGULATION OF MUSCLE HYPERTROPHY	16	1.06199	0.361194	0.621966
TRANSMEMBRANE RECEPTOR PROTEIN SERINE THREONINE KINASE SIGNALING PATHWAY	129	1.06161	0.273585	0.621968
REGULATION OF TRIGLYCERIDE METABOLIC PROCESS	23	1.05988	0.386076	0.622335
MORPHOGENESIS OF EMBRYONIC EPITHELIUM	88	1.05998	0.36129	0.622402
PITUITARY GLAND DEVELOPMENT	16	1.06076	0.350575	0.62243
DORSAL VENTRAL AXIS SPECIFICATION	14	1.06048	0.375	0.622436
CELL AGING	55	1.06008	0.347032	0.622501
EMBRYO IMPLANTATION	25	1.06026	0.354717	0.622662
POSITIVE T CELL SELECTION	19	-1.22567	0.209402	0.622856
EXOCRINE SYSTEM DEVELOPMENT	29	1.05891	0.351449	0.623158
MUSCLE CELL DEVELOPMENT	74	1.05838	0.31016	0.624096
MICROTUBULE POLYMERIZATION	26	1.05758	0.345515	0.624184
MALE GAMETE GENERATION	266	1.05726	0.255814	0.624651
NEGATIVE REGULATION OF APPETITE	7	-1.22449	0.240864	0.624869
MODULATION BY HOST OF VIRAL PROCESS	17	1.05678	0.352025	0.625478
EXIT FROM MITOSIS	12	1.0565	0.367781	0.625528
NEGATIVE REGULATION OF INTERLEUKIN 10 PRODUCTION	11	1.05637	0.382716	0.625534
NEUROLOGICAL SYSTEM PROCESS	388	1.05652	0.2	0.625782
NEUROMUSCULAR SYNAPTIC TRANSMISSION	12	1.05602	0.402941	0.625792
REGULATION OF ERYTHROCYTE DIFFERENTIATION	36	1.05573	0.309702	0.625873
PEPTIDYL ARGININE MODIFICATION	12	-1.2227	0.25117	0.627082
COENZYME A METABOLIC PROCESS	17	-1.22255	0.23053	0.627116
MAGNESIUM ION TRANSPORT	11	-1.22323	0.214754	0.627185
RESPONSE TO ANTIBIOTIC	39	-1.22288	0.177955	0.627383
REGULATION OF DELAYED RECTIFIER POTASSIUM CHANNEL ACTIVITY	13	-1.2233	0.215926	0.62743
REGULATION OF SUPEROXIDE METABOLIC PROCESS	17	-1.22336	0.21045	0.627669
REGULATION OF PROTEIN IMPORT	150	-1.2217	0.114007	0.628103
POSITIVE REGULATION OF VASCULAR ENDOTHELIAL GROWTH FACTOR PRODUCTION	21	1.05382	0.384083	0.62922
POSITIVE REGULATION OF CALCIUM ION TRANSMEMBRANE TRANSPORTER ACTIVITY	21	-1.22016	0.221893	0.629874
ACTIN FILAMENT POLYMERIZATION	20	-1.22017	0.226138	0.63031
AMINOGLYCAN METABOLIC PROCESS	106	-1.22025	0.159954	0.630495
NEGATIVE REGULATION OF NUCLEOSIDE METABOLIC PROCESS	15	1.05224	0.385057	0.631152
PROSTATE GLAND MORPHOGENESIS	9	1.05192	0.391185	0.631315
NEURON RECOGNITION	20	1.05125	0.388379	0.632588
POSITIVE REGULATION OF ENDOTHELIAL CELL DIFFERENTIATION	9	1.05109	0.382114	0.632631
RESPONSE TO MONOAMINE	26	1.05051	0.359155	0.633368
NEGATIVE REGULATION OF BLOOD VESSEL ENDOTHELIAL CELL MIGRATION	15	1.05019	0.373178	0.633517
CELLULAR RESPONSE TO LEPTIN STIMULUS	10	1.05031	0.377604	0.633523
ACYL COA BIOSYNTHETIC PROCESS	44	-1.21807	0.167759	0.634572
BILE ACID AND BILE SALT TRANSPORT	13	-1.21778	0.228972	0.635072
EYE PHOTORECEPTOR CELL DIFFERENTIATION	21	1.04889	0.392971	0.635726
SECRETORY GRANULE ORGANIZATION	22	1.04871	0.380192	0.635879
CEREBRAL CORTEX RADIALLY ORIENTED CELL MIGRATION	18	1.04725	0.363897	0.63597
POSITIVE REGULATION OF EPITHELIAL CELL MIGRATION	78	1.04737	0.359551	0.636019
CLEAVAGE INVOLVED IN RRNA PROCESSING	19	1.047	0.336508	0.636277
GLIOGENESIS	116	1.04737	0.330709	0.636314
GLANDULAR EPITHELIAL CELL DEVELOPMENT	12	1.04608	0.375	0.636331
REGULATION OF MUSCLE TISSUE DEVELOPMENT	58	1.04684	0.357513	0.636354
NEGATIVE REGULATION OF PROTEIN KINASE B SIGNALING	26	1.04749	0.353952	0.636357
NEUROBLAST PROLIFERATION	14	-1.21724	0.209231	0.636371
THIOESTER BIOSYNTHETIC PROCESS	44	-1.21707	0.178663	0.636441
POSITIVE REGULATION OF TYROSINE PHOSPHORYLATION OF STAT3 PROTEIN	23	1.04781	0.353846	0.636495
PROTEIN LOCALIZATION TO CYTOSKELETON	25	1.04638	0.379747	0.636519
VITAMIN TRANSPORT	18	1.04763	0.368932	0.636625
GLYCOSYLATION	195	-1.21674	0.0979766	0.636655
TISSUE REMODELING	63	1.04809	0.336683	0.636749
SKELETAL MUSCLE CELL DIFFERENTIATION	31	1.0464	0.361111	0.636796
REGULATION OF SYNAPTIC PLASTICITY	80	-1.21655	0.161871	0.636805
NEGATIVE REGULATION OF CELLULAR AMIDE METABOLIC PROCESS	109	1.04647	0.366071	0.636931
NEGATIVE REGULATION OF INTRINSIC APOPTOTIC SIGNALING PATHWAY	72	1.04557	0.335294	0.636948
KERATINOCYTE PROLIFERATION	6	1.04812	0.393484	0.636998
POSITIVE REGULATION OF IMMUNOGLOBULIN MEDIATED IMMUNE RESPONSE	23	-1.21618	0.194161	0.637609
L GLUTAMATE TRANSMEMBRANE TRANSPORT	8	1.04478	0.376499	0.637634
REGULATION OF B CELL APOPTOTIC PROCESS	17	1.04516	0.38961	0.637651
NEPHRON DEVELOPMENT	58	1.04459	0.362245	0.637763
SEROTONIN METABOLIC PROCESS	5	1.04442	0.415049	0.637875
SENSORY PERCEPTION OF LIGHT STIMULUS	85	1.0423	0.354651	0.638087
CELLULAR RESPONSE TO ANTIBIOTIC	13	-1.21587	0.227907	0.638195
PROTEIN CATABOLIC PROCESS	492	1.04351	0.4	0.638216
GLUCOSE METABOLIC PROCESS	90	-1.21572	0.163391	0.638245
CELLULAR RESPONSE TO ALCOHOL	83	1.044	0.297468	0.638259
TRIPARTITE REGIONAL SUBDIVISION	6	1.04236	0.424084	0.63856
REGULATION OF DNA TEMPLATED TRANSCRIPTION ELONGATION	35	1.04303	0.359684	0.639114
NEGATIVE REGULATION OF INTRINSIC APOPTOTIC SIGNALING PATHWAY IN RESPONSE TO DNA DAMAGE	22	1.04261	0.39185	0.639191
URETER DEVELOPMENT	4	1.0427	0.43956	0.639277
RNA CATABOLIC PROCESS	211	1.04029	0.283784	0.639311
NOSE DEVELOPMENT	6	1.04118	0.421801	0.639581
POSITIVE REGULATION OF CELLULAR AMIDE METABOLIC PROCESS	91	1.0405	0.347059	0.639718
NEGATIVE REGULATION OF BEHAVIOR	7	1.04066	0.400524	0.639968
CELLULAR RESPONSE TO EXTRACELLULAR STIMULUS	144	1.04079	0.346154	0.640224
ENDOCRINE PANCREAS DEVELOPMENT	21	1.03939	0.386503	0.640541
DNA BIOSYNTHETIC PROCESS	104	-1.21483	0.140351	0.640782
RESPONSE TO TESTOSTERONE	26	-1.21205	0.212676	0.641227
REGULATION OF TRIGLYCERIDE BIOSYNTHETIC PROCESS	14	1.03845	0.40118	0.641306
POSITIVE REGULATION OF B CELL ACTIVATION	60	-1.21213	0.173418	0.641418
POSITIVE REGULATION OF DENDRITE DEVELOPMENT	45	1.03849	0.40566	0.641498
REGULATION OF GLUCOSE METABOLIC PROCESS	80	1.03867	0.397436	0.641687
DE NOVO PROTEIN FOLDING	19	-1.21218	0.232012	0.641712
DIOL METABOLIC PROCESS	9	-1.21383	0.237179	0.641765
MITOCHONDRIAL ELECTRON TRANSPORT CYTOCHROME C TO OXYGEN	14	-1.21392	0.2263	0.641973
XENOPHAGY	71	-1.21419	0.178439	0.641978
LACTATE TRANSMEMBRANE TRANSPORT	8	-1.21097	0.254045	0.641985
ORGANOPHOSPHATE ESTER TRANSPORT	66	-1.2122	0.185323	0.642109
RESPONSE TO INORGANIC SUBSTANCE	354	-1.21299	0.0713558	0.642245
MONOCYTE CHEMOTAXIS	22	1.0379	0.40625	0.642266
REGULATION OF ACYL COA BIOSYNTHETIC PROCESS	13	-1.21101	0.227061	0.642332
DNA RECOMBINATION	172	-1.21126	0.13099	0.64243
MITOCHONDRIAL CALCIUM ION HOMEOSTASIS	10	-1.21335	0.244681	0.642443
REGULATION OF SYNAPSE STRUCTURE OR ACTIVITY	123	-1.2111	0.158371	0.642485
REGULATION OF CELLULAR EXTRAVASATION	17	-1.21301	0.203313	0.642645
MITOCHONDRIAL CALCIUM ION TRANSPORT	5	-1.21231	0.25365	0.642665
PURINE NUCLEOSIDE MONOPHOSPHATE BIOSYNTHETIC PROCESS	52	-1.21062	0.202073	0.64274
NEGATIVE REGULATION OF ACUTE INFLAMMATORY RESPONSE	6	-1.20789	0.250877	0.642852
REGULATION OF SMAD PROTEIN IMPORT INTO NUCLEUS	12	-1.21031	0.230274	0.642905
IMMUNOGLOBULIN PRODUCTION INVOLVED IN IMMUNOGLOBULIN MEDIATED IMMUNE RESPONSE	20	-1.20759	0.215172	0.642932
POSITIVE REGULATION OF SMALL GTPASE MEDIATED SIGNAL TRANSDUCTION	25	-1.20743	0.196906	0.642985
ACTIVATION OF GTPASE ACTIVITY	60	1.03667	0.329949	0.64309
REGULATION OF CELL ACTIVATION	372	-1.20903	0.0614125	0.643123
REGULATION OF FIBROBLAST PROLIFERATION	64	1.03728	0.394872	0.643142
SECRETION BY CELL	327	-1.20793	0.0855397	0.643154
MACROPHAGE CHEMOTAXIS	10	-1.20888	0.236967	0.643191
CARNITINE METABOLIC PROCESS	10	-1.20764	0.235016	0.643214
REGULATION OF NEUROTRANSMITTER SECRETION	33	1.03672	0.397683	0.643267
NEGATIVE REGULATION OF INTERLEUKIN 12 PRODUCTION	15	-1.20926	0.243243	0.643284
HYALURONAN METABOLIC PROCESS	20	-1.20936	0.222874	0.643381
POSITIVE REGULATION OF SECRETION	245	-1.20794	0.0929019	0.643574
PROTEIN LOCALIZATION TO CHROMOSOME CENTROMERIC REGION	10	-1.20848	0.24575	0.643593
PHAGOSOME ACIDIFICATION	21	-1.20709	0.208696	0.643638
NEGATIVE REGULATION OF VIRAL RELEASE FROM HOST CELL	14	-1.20801	0.220544	0.643779
POSITIVE REGULATION OF FAT CELL DIFFERENTIATION	30	-1.20828	0.212735	0.643785
NEGATIVE REGULATION OF BLOOD CIRCULATION	21	1.03546	0.387302	0.643794
NEGATIVE REGULATION OF IMMUNE SYSTEM PROCESS	279	-1.20936	0.0854789	0.643821
GLYCEROL TRANSPORT	6	1.0355	0.398034	0.644006
RESPONSE TO TRANSITION METAL NANOPARTICLE	108	-1.20803	0.146199	0.644148
ERYTHROSE 4 PHOSPHATE PHOSPHOENOLPYRUVATE FAMILY AMINO ACID METABOLIC PROCESS	8	-1.20939	0.252396	0.644183
MEMBRANE PROTEIN ECTODOMAIN PROTEOLYSIS	21	-1.20568	0.243609	0.645596
ESTABLISHMENT OF EPITHELIAL CELL POLARITY	18	1.03445	0.385294	0.645639
LIPID METABOLIC PROCESS	786	-1.20462	0.019	0.647332
NUCLEOSIDE TRANSMEMBRANE TRANSPORT	8	-1.20423	0.245875	0.647762
SENSORY PERCEPTION OF CHEMICAL STIMULUS	27	-1.20424	0.245179	0.648182
REGULATION OF LEUKOCYTE PROLIFERATION	162	-1.20382	0.140177	0.648664
PHENOL CONTAINING COMPOUND METABOLIC PROCESS	36	1.032	0.394309	0.648765
NEGATIVE REGULATION OF EXOCYTOSIS	19	-1.20362	0.240175	0.648854
NEGATIVE REGULATION OF CELLULAR RESPONSE TO INSULIN STIMULUS	26	1.03229	0.396774	0.649033
REGULATION OF SYNAPTIC TRANSMISSION DOPAMINERGIC	10	-1.20322	0.2443	0.649291
ADHERENS JUNCTION ORGANIZATION	47	1.03161	0.379167	0.649405
NEGATIVE REGULATION OF CALCIUM ION IMPORT	16	-1.20329	0.256186	0.649486
TELOMERE LOCALIZATION	6	1.03074	0.3975	0.649681
NEGATIVE REGULATION OF EPITHELIAL CELL APOPTOTIC PROCESS	19	1.03086	0.414634	0.649723
REGULATION OF RECEPTOR ACTIVITY	76	1.03035	0.369318	0.649768
NEGATIVE REGULATION OF CELL CYCLE	365	1.03014	0.210526	0.649923
KILLING OF CELLS OF OTHER ORGANISM	10	-1.20284	0.244615	0.650122
ERBB2 SIGNALING PATHWAY	30	1.02989	0.410072	0.6502
OSTEOCLAST DIFFERENTIATION	25	1.02972	0.379085	0.650307
RIBOSOME ASSEMBLY	49	1.02955	0.438356	0.65043
MONOCARBOXYLIC ACID TRANSPORT	67	-1.20249	0.201465	0.650837
NEURAL TUBE DEVELOPMENT	108	1.02888	0.357616	0.65144
MESODERMAL CELL FATE COMMITMENT	3	-1.202	0.257874	0.651571
ORGANIC HYDROXY COMPOUND BIOSYNTHETIC PROCESS	115	-1.201	0.173572	0.652693
REGULATION OF NEUROBLAST PROLIFERATION	16	-1.20127	0.251108	0.652725
CELLULAR PROCESS INVOLVED IN REPRODUCTION IN MULTICELLULAR ORGANISM	144	1.02806	0.435897	0.652806
POSITIVE REGULATION OF CARDIAC MUSCLE HYPERTROPHY	16	1.02818	0.366071	0.652812
TISSUE HOMEOSTASIS	109	-1.20135	0.169704	0.652932
NUCLEOSIDE SALVAGE	15	-1.20076	0.232416	0.653054
[truncated: 2,599 more rows]
